# Supplementary material for: CRISPR‐Cas9‐mediated mutagenesis of kiwifruit BFT genes results in an evergrowing but not early flowering phenotype
Source: Plant Biotechnol J. 2022 Jul 26;20(11):2064–76. doi: 10.1111/pbi.13888 (PMC9616528; doi:10.1111/pbi.13888)
Supplement: Supplementary file 2 — Table S1 RNA‐seq analysis of Acbft and control kiwifruit lines collected in May and July, showing FPKM values of three biological replicates for each sample. Table S2 Differentially expressed genes between Acbft and control kiwifruit lines in May. Table S3 Differentially expressed genes between Acbft and control kiwifruit lines in July. Table S4 The common set of differentially expressed genes in May and July between Acbft and control kiwifruit lines. Table S5 Oligonucleotide primers used in this study. [file PBI-20-2064-s002.xlsx]

## Sheet: Sheet1
Article title: CRISPR-Cas9-mediated mutagenesis of kiwifruit AcBFT genes results in an evergrowing, but not early flowering, phenotype
Authors: Dinum Herath, Charlotte Voogd, Matthew Mayo-Smith, Bo Yang, Andrew C Allan, Joanna Putterill, Erika Varkonyi-Gasic

## Sheet: S1
Table S1. RNA-seq analysis of Acbft and control kiwifruit lines collected in May and July, showing FPKM values of three biological replicates for each sample
geneID	bft_May_rep1	bft_May_rep2	bft_May_rep3	Control_May_rep1	Control_May_rep2	Control_May_rep3	bft_July_rep1	bft_July_rep2	bft_July_rep3	Control_July_rep1	Control_July_rep2	Control_July_rep3
Acc00001	29.8691	33.9245	35.1334	31.9211	28.9139	33.7992	26.4378	43.0349	27.3216	32.9178	35.9059	36.6126
Acc00002	0	0	0.0792663	0	0	0	0	0	0.208452	0	0.314798	0
Acc00003	0.193951	0.720855	0.313929	0.117722	0.30909	0.0399132	0.69283	1.19402	0.756765	0.480132	0.194803	0.342524
Acc00004	0.0662954	0	0	0.134131	0.150931	0	0.0563856	0.247355	0.176368	0	0	0
Acc00005	4.05583	2.39274	4.18343	3.70069	6.06526	8.26468	7.91373	8.23398	8.60371	7.9505	11.8216	8.8949
Acc00006	9.47844	9.39001	7.65884	8.62364	7.87159	6.37922	17.8471	11.3435	19.4009	16.9142	11.0768	12.5164
Acc00007	0.571057	0.603947	0.408614	0.50724	0.539063	0.530264	0.651544	0.75353	0.568159	1.18027	0.769417	1.27088
Acc00008	2.185	1.46684	2.13418	4.64941	2.74453	2.32578	1.02532	2.45979	0.668143	0.430427	2.95135	3.40046
Acc00009	0	0	0	0	0	0	0	0	0	0	0	0
Acc00010	7.95935	9.31028	8.28325	9.81024	9.16444	8.6134	8.90941	8.19231	9.69488	7.62188	10.5672	9.33508
Acc00011	116.093	116.093	112.869	118.095	125.259	121.78	74.6384	142.327	72.0931	108.076	62.1937	101.546
Acc00012	2.80494	0.0468332	0.37477	0.481842	0	0	0	0	0	0	0.0531558	0
Acc00013	7.76103	7.13726	7.13283	7.00448	6.23615	6.49818	5.32819	5.34666	6.58994	6.10961	5.40054	4.75289
Acc00014	12.0846	10.694	11.0691	9.10743	10.0905	10.7243	10.6022	7.84856	11.3612	10.2203	10.8509	11.1092
Acc00015	3.07799	2.12202	5.79306	6.04645	6.47785	8.43333	1.52203	3.17153	1.26954	2.82841	3.63073	3.65198
Acc00016	27.8932	22.9802	26.8517	24.8172	20.9605	23.4986	29.954	19.5069	29.5752	20.1304	20.0813	21.2509
Acc00017	0	0.153351	0.0876538	0.175306	0.197263	0.17831	0.663252	0.161643	0.461019	0	0	0
Acc00018	20.4477	26.707	21.8787	26.5029	30.0462	27.1594	16.4296	23.3828	15.9096	35.3808	34.3608	36.5067
Acc00019	17.8178	16.7246	17.1035	19.8675	17.8848	23.0196	13.3146	19.5404	11.5096	23.6315	22.9847	28.7636
Acc00020	11.3105	16.5343	19.5747	17.8919	16.2199	20.8798	13.8638	23.9963	14.9465	16.523	18.321	23.6084
Acc00021	3.99038	3.75189	4.43167	4.56326	4.56702	4.44063	2.78521	4.23796	3.08665	3.48962	4.63959	4.71299
Acc00022	5.48709	8.93202	54.5493	53.8635	120.526	57.5747	0.97947	2.21157	1.02123	6.25639	1.15667	8.64025
Acc00023	10.7952	12.1549	9.81584	8.32851	9.1326	8.47124	9.11006	6.19056	11.1374	10.5183	7.12994	7.04723
Acc00024	422.757	443.749	187.445	103.728	234.578	361.341	233.658	71.253	231.886	23.9467	13.038	18.7367
Acc00025	3.79939	3.9074	4.01669	3.01249	3.54566	4.36725	4.45418	2.13916	5.12972	3.42197	3.26602	2.58588
Acc00026	1.42151	1.03916	0.646074	0.93784	0.398671	1.88663	1.33168	0.384333	1.86345	0.215769	0.39315	0.485108
Acc00027	0.114935	0.372932	0.271299	0.0775131	0	0.0394207	0.0651696	0.0714721	0.033974	0	0	0
Acc00028	0	0	0	0	0	0	0	0	0	0.107825	0	0.222218
Acc00029	0.801248	0.554904	0.77532	0.669588	0.118967	0.573527	0.681478	0.649898	0.525175	0.729721	0.454868	0.512692
Acc00030	1.0911	1.24953	0.844073	1.29856	0.803665	1.38686	0.491298	1.07762	0.455327	0.12222	0.257858	0.503772
Acc00031	2.22738	2.68782	1.02422	1.70701	3.7648	3.12527	1.89443	1.63693	1.61607	2.44208	2.71171	1.52312
Acc00032	0.734796	0.766598	0.69639	0.719857	0.581101	0.779945	0.684166	0.649325	1.05628	0.810086	0.652568	0.72093
Acc00033	1.80744	1.52675	1.82846	2.07777	2.61858	3.04326	4.82144	3.44851	5.3184	3.75473	2.31049	3.70789
Acc00034	0.787794	0.355404	0.890711	0.437538	0.474757	0.2702	2.01011	0.533115	1.97252	0.426516	0.543017	0.212176
Acc00035	7.76553	11.6384	9.46039	11.232	8.27543	8.97639	6.66096	22.3161	5.47975	11.0435	11.7824	10.3099
Acc00036	9.9138	11.3857	10.9333	11.3716	9.74341	8.3892	12.5327	12.0771	11.914	11.1156	12.025	11.401
Acc00037	37.2301	40.5639	38.1152	50.2166	56.5064	53.8382	29.5254	39.1594	32.3209	48.4879	58.2801	69.4352
Acc00038	3.66388	5.02321	5.11597	13.7817	11.4547	9.02664	2.89675	4.81348	3.61514	7.91049	8.86303	6.32876
Acc00040	0.110149	0.536107	0.11143	0.334286	0	0.0566691	0.0936843	0.359606	0.0488391	0.104876	0.497849	0.0540354
Acc00042	0.27961	0.041239	0.14143	0.188572	0.0530476	0	0	0.0434688	0	0	0	0
Acc00043	8.40406	9.06602	7.12528	9.31136	7.10656	9.22386	5.71827	6.12196	4.8974	7.92553	8.11942	11.7792
Acc00044	1.17397	0.710808	0.875084	0.312527	0.633009	0.445036	4.04649	0.806876	3.5067	0.352979	0.248237	0.181865
Acc00045	0.826644	0.731518	0.119465	0.597318	0.940986	1.70115	0.200879	0.660919	0.209443	0.337316	0.830275	0.231727
Acc00046	18.8764	20.4163	18.19	18.5712	25.5113	18.938	23.1903	26.7959	24.9731	28.9898	22.7938	19.9306
Acc00047	20.682	29.8754	19.7942	23.4862	26.0817	24.9319	33.6288	31.5853	33.8039	27.0281	21.5875	26.0609
Acc00048	1.65875	0.79039	1.16171	1.29078	2.61441	0.91903	4.12388	0.952146	2.26299	1.09339	4.101	4.13121
Acc00049	8.73734	5.28032	6.61122	12.4318	16.0913	10.379	1.93334	5.49957	1.88978	4.32862	5.06566	4.39077
Acc00050	2.55741	2.61812	1.72476	2.94221	3.19657	3.09583	0.810344	0.935486	0.711487	1.09813	1.25914	2.01716
Acc00051	52.142	44.6423	38.295	68.3693	82.1053	56.7422	31.8689	11.4228	29.0613	23.2463	51.0172	37.594
Acc00052	0.486299	0.0662059	0.075685	0.113526	0.255491	0.0769813	0.063632	0.4885	0.165862	0.0356169	0.450863	0.146807
Acc00053	0.339297	0.0857863	0.245172	0.228825	0.110351	0.465493	2.25366	0.843966	2.62197	0.892244	0.357015	0.317042
Acc00054	6.58225	6.48421	11.5586	11.056	17.3887	13.6095	5.75678	12.1637	6.3326	6.68101	5.67562	8.89503
Acc00055	80.3376	94.8696	83.899	97.851	122.545	102.293	81.2785	60.9854	77.3573	68.9022	65.308	78.4701
Acc00057	0	0.207427	0	0.213411	0.0266823	0.0482374	0	0	0	0	0.023543	0.0229977
Acc00058	0.575043	0.381653	1.30889	0.533245	0.654584	0.739614	8.80356	2.14554	8.79642	1.55129	0.385046	0.47016
Acc00059	3.4401	6.50124	3.30313	8.96556	5.37612	6.77941	1.98364	7.01593	1.70627	2.10959	6.09054	4.4049
Acc00060	2.1174	1.53742	2.16947	2.16945	1.45235	1.36867	1.59309	2.12698	1.56472	5.11762	2.86286	4.23478
Acc00061	0.401343	0.118386	0.947353	0.406004	0.710667	0.504732	1.70675	0.124787	1.89815	0.169835	0	0.0875043
Acc00062	3.88915	5.19682	4.2491	4.09169	3.67449	3.80165	4.9617	5.69548	3.51779	4.88791	4.02341	4.54075
Acc00063	1.47236	1.23778	1.45968	0.729835	0.536325	0.742342	2.83013	1.60685	2.93773	1.13552	1.30137	0.794515
Acc00064	0	0.0635883	0.218078	0.0726919	0	0.147875	0	0	0	0	0.0721729	0
Acc00065	3.12894	2.606	4.41547	3.43127	3.9209	4.35583	2.99668	3.31101	3.70735	3.27957	4.70082	4.30817
Acc00066	1.73293	0	0	0	0	0	0	0	0	0.109998	0	0
Acc00067	6.40266	6.50973	3.58307	3.92756	3.79921	8.69058	8.86357	1.58836	8.45622	0.453968	0.410475	1.06925
Acc00068	16.8622	13.8657	16.4938	15.7724	11.5379	14.2088	17.5712	22.7689	17.5918	19.1833	20.8746	18.0342
Acc00069	2.52914	1.94798	3.93257	2.51114	0.85303	1.39757	0.63736	1.00481	0.913731	0.445938	1.27013	0.459521
Acc00070	0.280135	0.165266	0.614016	0	0.478326	0.0960819	0.754493	0.348404	0.66245	0	0.0468943	0.0916163
Acc00071	59.1941	20.7592	29.893	33.3585	17.8746	13.3664	2.30684	3.63956	2.19421	2.49181	6.21305	3.50143
Acc00072	36.3441	41.783	32.7321	28.2651	36.5883	37.8848	29.1548	54.8923	30.5662	21.7435	27.0857	29.2998
Acc00074	23.1442	30.1657	34.4847	36.7631	37.5555	35.2804	10.0034	13.165	9.65204	15.6399	45.4306	38.4912
Acc00075	9.78997	10.2636	8.64215	4.22641	2.3424	5.83872	7.47801	7.85221	7.02266	3.91851	4.69728	8.13691
Acc00076	18.7323	19.3801	13.7945	15.7451	21.7938	16.5819	15.2293	16.5737	15.1457	19.6716	18.9529	19.7302
Acc00077	15.7415	12.6387	13.5688	16.5211	16.3991	16.4848	11.1439	17.3767	10.5452	5.52809	13.2223	12.6114
Acc00078	0	0	0	0	0	0	0	0	0.0346691	0	0	0
Acc00079	1.53795	2.0634	1.60601	2.8105	1.18594	2.96076	0.253172	0.138828	0.483937	0.519598	0.597949	1.11952
Acc00080	1.79164	3.17094	2.63632	1.40053	1.48325	2.43008	3.11692	1.29138	3.03315	2.01603	0.654368	2.07744
Acc00081	2.51307	2.55032	2.72887	3.8717	2.36203	3.46359	1.6864	2.04305	2.10587	2.15129	2.77884	2.05848
Acc00082	17.4594	20.1844	18.3191	16.281	13.0458	14.6023	8.22441	16.9121	7.88029	11.3169	9.37509	11.5078
Acc00083	2.64193	3.05727	2.39853	3.8376	3.16159	3.69426	6.22251	2.96983	7.20866	6.77238	5.30707	4.98476
Acc00085	0.0298781	0	0	0	0	0	0.12706	0	0.079486	0	0	0
Acc00086	16.3516	11.9913	13.555	10.798	11.0876	10.282	9.615	10.3801	9.77876	8.64936	12.8752	11.5619
Acc00087	2.12669	2.62992	2.4824	1.73766	2.26568	1.43079	2.08707	1.52594	2.12769	1.79124	1.20494	1.36429
Acc00088	12.0546	8.11502	14.6901	11.5306	16.9148	12.0966	7.29196	5.32525	7.81451	6.47744	4.79509	5.5818
Acc00089	14.5455	11.2888	10.1739	11.8808	7.41434	10.4176	8.58236	6.07553	8.55919	7.3905	7.25384	6.75471
Acc00090	0.507343	0.1403	0.320775	0.384927	0.43314	0.358897	0.29666	0.118309	0.224951	0.30191	0.191089	0.124442
Acc00092	2.91955	3.45803	4.54384	5.04361	5.16404	4.66788	4.04943	3.64501	4.46105	6.1583	3.56397	4.31873
Acc00093	0	0	0	0	0.0711007	0	0.106249	0	0.110778	0	0	0
Acc00094	1.98135	1.90581	1.30721	2.35295	1.2748	2.74783	1.61191	0.72319	1.45145	1.72246	0.865241	1.01424
Acc00095	11.6467	12.1012	12.0752	8.96841	10.1577	10.0164	2.75983	3.40507	2.92887	3.53089	4.36489	4.8323
Acc00096	0.192797	0	0	0.0975181	0	0	0	0	0	0	0	0
Acc00097	13.1612	13.9217	11.9168	15.4878	14.0207	15.3978	11.6181	12.3122	12.1815	15.2346	17.651	17.3928
Acc00098	13.0851	12.9141	12.2063	14.0619	13.271	13.8415	12.5507	11.0648	12.7243	10.3241	10.727	10.7585
Acc00099	6.03808	4.30907	5.96753	4.64449	4.81446	4.58093	6.10582	3.8932	5.67522	4.60982	3.60522	3.08492
Acc00100	2.80922	2.32264	2.57221	1.22386	0.700246	0.886153	1.81377	0.439915	1.96383	0.097618	0.267739	0.462721
Acc00101	17.1823	16.869	19.8089	14.6106	13.027	15.6115	13.9521	13.7138	13.7276	15.3411	15.825	13.4546
Acc00102	1.07535	0.671221	0.747897	1.01985	0.688553	0.563121	1.10243	0.573177	1.2516	1.28898	0.848629	0.640571
Acc00103	0	0	0	0	0.226598	0	0	0	0	0	0	0
Acc00104	23.0433	25.5724	20.5631	18.2887	24.0448	22.4092	11.9107	27.6104	13.2491	12.7538	17.9699	22.8382
Acc00105	0.46135	0.337871	0.22531	0.0965604	0.235419	0.474707	1.8131	0.519371	2.11612	0.348382	0.063914	0.0468253
Acc00106	0	0	0	0	0	0	0.0181597	0	0	0	0	0
Acc00108	35.8101	35.9395	38.7986	32.3676	30.7132	37.937	30.5173	37.0263	32.1315	36.584	34.8323	40.6089
Acc00109	9.36577	11.8573	10.8117	10.2583	7.83382	9.40245	7.86888	6.50429	6.87064	6.33549	8.4914	7.69107
Acc00110	9.56943	14.0212	12.5373	13.8067	18.5718	13.8819	8.53928	16.2426	10.5727	20.9112	17.9624	16.469
Acc00111	0.202489	0.179188	0	0.163873	0.0921991	0.708395	0.24111	0.113326	0.287302	0.0771182	0.0813514	0.0794672
Acc00112	6.24657	5.71338	6.17771	9.47869	5.43908	9.23342	12.8262	10.588	12.0915	14.7357	28.7013	25.0865
Acc00113	92.1341	103.538	94.3155	90.3701	105.503	98.4569	66.7183	79.7979	66.3355	112.033	99.356	105.074
Acc00114	18.6003	32.6149	26.4825	27.9922	45.483	60.0155	16.6988	19.1705	13.3381	40.6671	102.52	111.974
Acc00115	1.12803	0.587187	1.20826	0.537001	0.604261	0.409653	7.22379	1.42356	5.82534	0.505423	0.266584	1.10674
Acc00116	3.41851	3.00859	3.17478	2.57004	2.04137	1.34548	3.79724	2.24777	3.54499	4.55324	2.55169	3.06075
Acc00117	0.710291	0.285707	0.391935	0.195966	0.588029	0.265766	0	0.060231	0.0572611	0.307404	0.259422	0.760241
Acc00118	6.10602	4.55284	6.23419	6.23413	8.1734	7.03906	8.27081	2.63682	7.26973	4.30645	4.88356	3.66104
Acc00119	2.81096	2.08045	1.55107	2.4817	2.85071	3.31305	3.95566	1.95458	3.58043	2.67639	2.66931	1.85533
Acc00120	21.5988	15.8554	13.5569	11.6201	16.6517	16.3651	17.2848	14.6523	17.804	14.3487	10.1073	15.1229
Acc00121	13.25	12.9126	12.9434	11.489	10.5006	9.63964	12.92	14.1248	13.9595	12.7982	11.9605	11.6835
Acc00122	0.598902	0.976285	1.43494	0.669633	1.00467	0.875711	1.31366	0.999672	1.62124	1.2305	0.601533	0.432969
Acc00123	55.3309	52.8185	50.6299	78.0067	69.5255	77.627	15.8444	46.5971	13.0679	42.4457	33.605	45.1935
Acc00124	47.6007	42.5154	42.6142	46.92	45.2003	43.8003	35.8089	49.426	36.9816	43.8232	55.1137	49.0082
Acc00125	0.18571	0.369763	0.422704	0.187867	0	0.286629	4.30414	0.866126	5.31105	0.663073	0.279788	0.0911026
Acc00126	0.400624	0.0886305	0.303961	0.0506596	0.171014	0.0515278	7.70922	1.40134	7.37176	0.76289	0.0502979	0.049133
Acc00127	3.67693	3.41856	3.57842	3.57838	4.60938	3.6876	1.06883	1.21561	1.69223	1.86124	5.60974	4.33819
Acc00128	6.12337	6.01638	3.8716	2.36848	3.17767	3.24298	4.59534	1.38593	4.2722	2.6579	2.3968	2.73886
Acc00129	27.2549	26.2567	29.4294	34.171	29.1545	31.8229	22.1122	35.6548	23.5692	31.4254	32.7136	32.193
Acc00130	0.702405	1.37828	0.98862	1.45202	0.695272	0.942705	1.03897	0.455781	1.24576	1.19217	0.828184	1.19852
Acc00131	11.7568	12.6743	11.4942	11.8078	9.85271	11.778	8.08104	11.8869	8.07553	10.6034	10.4775	10.5668
Acc00132	0.572144	0.4658	1.99105	1.27334	2.18831	1.86032	1.53772	0.362903	1.25827	0.653705	0.229863	0.314354
Acc00133	4.28532	4.27873	4.28606	4.2533	3.12933	3.6107	3.67226	4.07265	4.10128	4.4035	4.51529	4.09339
Acc00134	16.5662	18.6786	13.5235	14.7528	13.8338	12.8996	3.97129	4.89231	4.93468	6.57722	2.12003	2.88674
Acc00135	3.04513	2.41731	2.4916	2.53688	3.00755	2.9029	3.65639	2.38094	3.2166	3.0699	3.68819	5.14054
Acc00136	1.88789	2.84991	1.34812	1.12342	1.39054	2.17108	3.02247	1.76097	3.15133	2.74913	2.00772	2.07017
Acc00137	14.8555	13.6258	13.1414	10.5525	10.0721	11.8937	12.1738	9.5076	12.1928	9.27124	9.62769	8.3621
Acc00138	12.9364	14.1413	13.4421	13.9157	13.9928	11.8654	14.5873	17.363	12.8733	11.5368	11.1119	11.0268
Acc00140	14.1028	15.5577	11.7122	13.7846	13.6129	13.3835	14.1424	17.2433	15.1678	13.6091	12.6334	14.9585
Acc00141	22.7916	19.7532	27.0953	28.6274	27.9759	33.5401	23.9588	29.7698	22.5644	42.7638	27.8923	29.7693
Acc00142	37.7328	29.357	28.6286	37.979	43.7448	40.1933	24.4464	33.3655	27.622	33.2742	37.7714	44.4746
Acc00143	0.627944	0.353617	0.230998	0.346493	0.346571	0.430749	0.679738	0.0709976	1.18119	0.253647	0.0382244	0.168026
Acc00144	419.746	301.966	317.911	333.742	292.19	319.972	315.152	123.442	309.65	249.431	273.408	187.921
Acc00145	130.728	120.547	111.716	131.677	116.989	148.315	102.059	87.5089	104.299	80.7135	93.1413	87.7148
Acc00146	0.822732	1.3001	1.30789	0.237797	2.20754	0.907019	0.89968	0.657791	0.833809	0.727393	1.23952	0.864864
Acc00147	50.98	40.0048	68.464	59.254	89.9793	70.3677	32.2553	56.9142	29.9287	45.9603	86.6184	92.3241
Acc00148	3.51057	4.58592	4.16441	3.91071	2.71168	3.89172	3.69672	3.39152	3.61342	4.29751	4.47045	4.59243
Acc00149	6.05107	4.96609	7.70113	2.46829	2.66635	4.51906	3.81842	2.54903	2.76953	4.8786	4.46021	5.88901
Acc00150	28.7741	23.0479	23.767	22.7465	30.9307	27.2264	11.858	19.9223	12.9949	15.5907	29.8539	25.8446
Acc00151	17.8252	14.979	19.0847	17.6018	13.9668	17.1858	12.2452	19.3062	12.2955	16.1616	18.3665	17.5352
Acc00152	12.4461	10.2722	11.0748	12.9419	9.42587	10.2365	11.1186	9.19279	10.3538	15.9294	12.3562	11.3806
Acc00153	0.508835	0.400249	0.51475	0.514745	0.0643575	0.058174	2.78899	0.263682	2.00544	1.29194	0.908568	0.221881
Acc00154	1.81569	1.54248	1.39597	1.76331	1.07476	1.19569	1.11189	1.42265	1.61012	1.72877	1.53188	1.78143
Acc00155	0.139413	0.267301	0.0940221	0.0235053	0.105798	0	0.335958	0.0433468	0.226652	0.110615	0.046675	0.022797
Acc00156	2.64439	3.38647	2.84913	2.97959	3.32832	3.31823	2.68796	3.30888	2.85975	2.86579	3.99481	3.31167
Acc00157	37.9931	28.6206	30.8593	28.5121	25.2064	29.9461	13.9688	39.1457	14.0347	20.9303	24.1557	22.8975
Acc00158	3.95532	5.56045	3.84071	4.76404	4.30666	4.46456	3.0828	2.03597	3.64827	3.9423	3.34822	3.8677
Acc00159	16.023	15.6633	15.7916	14.5125	13.8631	14.3364	13.7815	15.6438	14.1402	14.4944	12.6726	14.3283
Acc00160	6.69695	5.19657	5.53612	5.86469	5.94502	4.911	4.69699	5.57079	4.4762	5.80533	6.0738	4.315
Acc00161	4.05084	2.40131	3.11048	3.57455	1.92224	2.47074	1.88455	3.96062	2.18129	2.62085	4.36276	3.23698
Acc00162	8.17551	8.7964	8.56202	8.45264	10.0853	8.74573	11.7627	9.23843	9.45359	10.596	9.6222	8.83396
Acc00163	23.0867	16.0202	16.7385	16.8171	14.4917	14.6617	15.1324	17.7216	14.5347	18.6824	21.3503	18.9841
Acc00164	0.265316	0.704356	0.230058	0.345083	0.34516	0.467996	0.870392	0.530315	0.974721	0.577406	0.494895	0.669368
Acc00165	0.21581	0.272822	0.155942	0.0623761	0.0701888	0.158613	0.34088	0.11503	0.382752	0.0587081	0.0309654	0.181489
Acc00166	4.01095	9.48354	8.62236	6.5301	6.20657	9.41489	2.71846	25.02	2.2786	10.1441	9.56786	13.8964
Acc00167	0.193884	0	0	0	0	0	0	0	0	0	0	0
Acc00168	0.449503	0.705733	0.381385	0.29337	0.42915	0.283478	0.554969	0.365184	0.758646	0.179477	0.334967	0.497927
Acc00169	0.509387	0.0643956	0.0736155	0.147229	0.0828351	0.599011	0.742704	0.203633	0.709837	0.138572	0.0730892	0.0713963
Acc00170	7.8972	6.24664	7.31953	6.38221	7.38248	7.4449	7.46721	8.55973	5.20341	5.75487	10.1918	11.0379
Acc00171	1.74511	1.23543	0.706157	1.00038	0.662164	0.897814	0.841075	4.39503	0.361089	0.276927	1.11009	0.513652
Acc00172	0.0749658	0.663391	0	0.0758365	0	0.0771362	0.06376	0.419557	0.0664782	0	0	0
Acc00173	1.49761	0.895452	1.02366	0.20473	0.691118	0.624715	1.37702	0.377548	1.65109	0.809302	0.162615	0.0794241
Acc00174	0.134166	0	0.162871	0.135725	0.244359	0.0276101	0.0912891	0	0.261748	0.0510974	0.107805	0.236942
Acc00175	8.50229	9.17548	13.6359	9.58002	10.9373	9.81533	13.5221	6.89908	12.75	7.50293	9.65048	9.76606
Acc00176	3.44015	2.88119	4.6609	2.98294	2.65728	2.97086	6.68781	1.83365	5.39312	1.05283	2.40634	2.59169
Acc00177	150.848	170.893	149.624	171.414	207.995	174.094	100.552	166.816	112.557	212.369	179.498	190.208
Acc00178	0	0.195092	0.0557561	0	0	0.0567111	0.890659	0.0514102	0.537628	0.0524769	0	0
Acc00180	0.381565	0.490147	0.373549	0.635027	0.420333	0.886544	0.586247	0.447763	0.622154	0.539089	0.630494	0.567586
Acc00181	1.71365	1.6632	1.45396	0.894736	1.13265	2.04766	2.39781	1.65001	2.54906	1.89477	1.44357	1.73555
Acc00182	19.5991	24.7367	19.9471	23.9523	24.5636	25.259	19.6329	25.7788	19.3463	22.5061	26.0878	26.0663
Acc00183	36.2024	32.421	34.2361	34.4242	38.3825	40.2535	19.066	29.2507	19.2181	33.2868	40.353	40.0886
Acc00184	31.2793	29.2916	30.2811	32.5638	29.927	35.383	17.7639	43.8017	17.8365	32.3077	47.5625	46.6551
Acc00185	1.22389	1.49366	1.40138	1.38096	1.20181	1.48074	1.45846	1.29215	1.46697	1.57507	1.35759	1.51749
Acc00187	6.99567	4.89707	4.7532	4.33065	6.6559	4.83461	4.32186	4.6749	5.24684	4.90445	3.98512	4.95139
Acc00188	119.389	99.1964	77.5521	70.2606	94.7363	109.603	68.2667	33.5729	65.4326	25.4876	30.5061	32.1565
Acc00189	0	0	0	0	0	0	0	0	0	0	0	0
Acc00191	0.636889	2.818	4.83219	2.57715	6.88735	8.51926	2.97928	2.37629	3.67107	2.4256	2.2389	0.312435
Acc00192	2.62612	4.00875	2.59023	4.51625	2.91463	2.56704	5.58392	2.87825	3.90072	4.56322	3.82459	3.60718
Acc00194	0	0	0	0	0	0	0	0	0	0	0	0
Acc00195	7.33425	7.98303	6.82595	9.34849	8.84966	10.7916	9.79356	7.32009	8.0648	8.58927	8.47144	7.33977
Acc00196	5.54004	4.81419	4.29169	4.14018	3.63609	2.67047	3.56578	2.46742	2.78834	2.66117	1.10285	0.734526
Acc00197	1.1998	1.06173	2.42749	1.38712	1.21942	2.16043	1.49424	1.79862	1.13995	2.65191	1.67849	2.01798
Acc00198	0	0	0	0	0	0	0	0	0	0	0	0
Acc00199	2.50807	1.86901	0.400614	0.40061	0.751312	1.76573	5.38905	0.923472	5.38468	0.0628421	0	0
Acc00201	2.22112	2.75653	2.27435	1.67149	3.11419	3.09369	1.84304	2.55186	2.08975	3.09482	2.72059	3.58772
Acc00202	0.808434	0.5914	0.828736	1.0141	0.969337	0.931659	1.29267	1.18643	1.41469	1.16999	1.22339	1.35369
Acc00203	11.2587	11.0489	10.165	11.272	8.66351	13.359	11.9591	10.177	11.322	11.2249	13.0568	11.1113
Acc00204	20.2258	21.6664	19.8327	18.8902	22.3671	20.0355	12.6755	17.6663	17.3458	16.2591	15.0578	18.0599
Acc00205	10.4343	9.52251	9.96113	10.4763	12.5317	10.3602	7.18633	7.85695	8.40757	10.4322	10.8868	10.0068
Acc00206	6.31564	5.3263	8.23287	3.34457	2.36424	3.27105	7.39043	9.68665	8.60761	3.47076	2.46923	2.45363
Acc00207	4.35971	4.56754	3.64998	5.88047	4.6205	7.16718	5.37025	4.53406	5.15481	3.72159	4.98284	5.89992
Acc00208	16.4628	17.5502	11.7846	15.0958	17.6441	16.4442	17.0317	12.9315	18.0993	16.3164	15.2781	22.5753
Acc00209	26.1757	22.6127	21.7227	23.6813	19.2476	19.0349	22.1748	20.0295	23.0281	18.7331	12.7112	13.4685
Acc00211	1.17857	1.21438	1.24126	1.29841	1.34159	1.22099	1.21523	1.06922	1.02365	1.06834	1.26482	1.53649
Acc00212	12.713	11.3893	9.70928	10.0275	11.8566	10.7822	10.4915	10.5082	11.3295	9.49779	10.8725	11.516
Acc00213	3.87171	5.16483	4.41362	3.44902	3.68367	3.38921	3.61244	4.68947	4.56073	3.96147	5.68798	5.32945
Acc00214	0.153158	0.199314	0.200509	0.246077	0.328176	0.0741611	0.137927	0.134458	0.11185	0.25734	0.271467	0.220982
Acc00215	7.31765	7.1479	6.37118	8.41393	6.64566	6.72718	6.39386	10.1267	6.43595	6.89119	10.4222	8.96464
Acc00216	4.7501	4.23296	4.15832	5.05464	3.898	4.64085	6.57856	5.08949	6.95945	6.66037	5.70777	5.40562
Acc00217	16.5936	18.6223	16.2979	20.9742	16.7683	20.4462	16.1965	19.2109	17.3152	20.1678	19.2999	20.7145
Acc00218	24.9575	26.2818	24.923	25.6441	21.429	24.983	21.5605	25.2419	19.6341	20.1304	22.3456	23.4721
Acc00220	60.2844	50.9416	94.7401	72.8472	80.3939	52.0479	39.0329	18.4953	37.4828	9.28729	24.6801	25.4682
Acc00222	0	0	0	0	0	0	0	0	0	0	0.0652514	0
Acc00223	4.17847	2.07992	4.13898	3.78669	4.16188	1.79143	11.2539	3.00438	13.2776	5.2217	3.40992	3.84339
Acc00224	4.90842	5.51093	4.65514	5.74128	4.6445	6.34473	4.82702	6.95352	3.40054	3.38825	4.52942	3.73224
Acc00225	84.1978	85.26	90.15	104.097	97.1092	99.0396	41.0447	75.6034	40.0051	85.7985	110.014	104.86
Acc00226	6.62002	6.01695	7.14234	7.55464	9.13195	7.80156	7.00342	6.38792	6.66577	8.0419	9.2203	9.15073
Acc00227	12.874	14.3727	16.4737	10.9967	13.9754	12.2818	8.08534	23.6991	8.0142	10.8777	16.6556	15.517
Acc00228	18.0519	18.9775	19.0791	26.5517	22.651	23.8713	15.3928	19.9821	14.4728	25.9134	28.4024	29.8509
Acc00229	28.8635	31.1613	24.3812	28.0308	25.5181	30.6891	40.7105	31.8142	38.2654	32.9323	29.1836	33.7466
Acc00230	21.7565	12.3218	12.3253	9.02377	9.78253	8.17103	4.16348	0.811756	4.24451	0	0.218521	0.320189
Acc00231	5.01262	5.09786	5.90343	7.03863	8.26089	5.08076	5.02693	8.44408	5.37392	5.20006	10.8207	7.56056
Acc00232	0	0	0.0989268	0	0	0	0.166345	0	0.0867183	0	0	0
Acc00233	14.863	13.8425	16.8675	25.3137	15.2871	24.0397	14.6733	28.5721	13.3363	29.3086	49.1546	43.8215
Acc00234	85.7135	92.9889	82.3928	103.276	120.488	97.0145	42.2516	194.163	42.7268	70.6709	100.67	71.5711
Acc00235	1.49351	1.73225	1.71623	1.98025	1.76612	1.93959	2.49119	1.85297	1.69731	2.16753	2.75256	2.29046
Acc00236	4.28869	5.48521	5.42318	5.05029	4.50051	4.86104	5.8134	5.18799	5.9721	4.78521	4.67771	3.64892
Acc00237	6.87978	7.86707	6.95975	12.7895	6.76348	9.42328	6.7253	6.16725	7.2101	4.84902	6.82026	6.88144
Acc00238	5.09574	4.64006	7.47098	2.98836	5.46433	5.0153	5.27622	5.02873	5.10822	6.11749	3.33791	5.36187
Acc00239	2.16421	2.87275	2.83108	2.98204	3.18565	4.30016	1.87244	1.42703	1.91918	2.73563	3.5604	3.3315
Acc00240	0.814787	0.852122	0.599461	1.04905	0.337269	0.952701	0.661494	0.207276	1.21518	1.02262	0.297588	0.47238
Acc00241	0.433653	0.831459	0.292463	0.43869	0.0822727	0.148736	0	0.0674167	0.128185	0.275262	0	0
Acc00242	0	0	0	0	0	0	0	0	0	0	0	0
Acc00243	7.82693	5.83263	5.00079	8.05674	7.91961	9.13675	2.4915	3.62903	2.47595	3.48643	6.75797	5.38893
Acc00244	43.2492	39.2664	31.9143	36.1755	39.5344	34.9654	58.8391	48.9865	53.2952	38.8614	31.3101	33.2484
Acc00245	1.89902	1.05944	1.25289	2.38047	1.03386	3.18587	1.82583	0.231047	1.09827	0.196534	0.290251	0
Acc00246	0	0	0	0	0	0	0	0	0	0	0	0
Acc00247	2.77726	2.04175	2.63665	1.51282	1.45911	2.37406	3.81573	1.47462	3.18272	1.9934	1.02995	1.25762
Acc00248	7.94593	8.68414	7.63083	5.55638	6.50241	7.61082	12.9558	6.35294	13.1185	9.30876	5.55349	6.10746
Acc00249	0.278859	0.160937	0.0613263	0.0122651	0.0414041	0.0873273	0.0721839	0.0565462	0.0107516	0.0923511	0.0121776	0.142746
Acc00250	0	0	0	0	0	0	0	0	0	0	0	0
Acc00251	0	0	0	0	0	0	0	0	0	0	0	0
Acc00252	0	0	0	0	0	0	0	0	0	0	0	0
Acc00253	0	0	0	0	0	0	0	0	0	0	0	0
Acc00254	0.12744	0.112775	0.257843	0.349926	0.145068	0.149862	0.216781	0.356618	0.193734	0.260013	0.201143	0.303657
Acc00255	15.3727	17.8926	19.152	21.067	20.7748	13.0127	13.3325	15.2576	12.8264	24.7311	17.646	14.8597
Acc00256	4.48356	2.65601	1.53688	0.4873	1.05449	2.78327	6.68126	1.72816	6.67037	0.388084	0.148868	0.254485
Acc00257	8.27294	10.3757	5.41885	8.54966	5.08126	8.94114	11.6934	12.6022	10.0808	7.19688	7.71149	10.6278
Acc00258	19.5249	27.0107	20.2519	29.8776	31.2284	28.1008	32.0566	21.9009	32.9849	28.356	21.8448	26.9161
Acc00259	17.3849	16.3694	16.1628	18.3817	14.1248	16.5407	26.2866	13.8647	26.1879	23.1924	17.4284	13.684
Acc00260	261.091	285.21	162.184	380.26	302.039	302.964	251.88	72.5014	244.985	94.5162	218.237	156.838
Acc00261	6.96797	7.26143	8.62571	9.22849	6.47067	8.63194	8.1683	13.5763	6.13841	8.33664	10.3597	12.2562
Acc00263	13.3822	12.554	9.61697	15.535	10.4052	8.57778	16.4197	16.1659	18.5463	10.792	13.1472	9.04008
Acc00264	28.1054	25.3296	23.8026	25.6804	28.8969	22.8332	20.3425	43.935	22.7411	23.4304	21.1608	26.8126
Acc00265	1.43825	1.33857	0.928167	1.01596	1.43959	1.39058	0.622175	1.41095	0.802628	0.838163	1.1955	1.48409
Acc00266	1.08069	0.728631	0.572655	0.676768	0.820113	0.953122	1.48814	0.960036	2.14484	0.832962	0.826998	0.807844
Acc00267	0	0	0	0	0	0	0	0	0	0	0	0
Acc00268	1.85391	1.15085	1.66552	1.55354	1.54338	1.15309	2.10631	1.58732	1.88938	1.65977	1.08388	1.08592
Acc00269	1.3442	1.244	1.6401	1.50514	1.35493	1.76321	1.056	1.29212	0.982728	1.4264	1.70052	1.91282
Acc00270	1.81746	1.8181	3.35743	1.99845	1.2593	1.95139	1.74742	2.21124	2.31243	1.88093	2.30165	2.09328
Acc00271	12.8897	13.388	11.6214	13.5182	9.71954	12.3262	15.7166	17.2875	16.5642	17.1088	15.7074	14.3433
Acc00272	4.40515	6.81016	4.83219	5.20798	6.04154	5.02418	4.15294	4.65358	6.02433	5.86186	6.82332	7.18601
Acc00274	50.2393	43.6823	43.5239	31.9263	38.9189	37.053	64.4098	99.8883	60.1591	47.5132	29.0568	27.9868
Acc00275	32.9344	35.1569	36.1513	49.5626	32.7441	37.9962	25.5724	61.6053	26.017	34.3192	45.5973	46.3808
Acc00276	23.3361	18.6155	21.2807	21.8389	17.1392	19.3734	19.0393	31.1779	20.7484	22.7445	25.5638	25.423
Acc00277	0	0.0352249	0	0	0.135935	0	0.101566	0	0.141195	0	0	0
Acc00278	3.28376	3.68823	4.21629	6.23494	5.77948	4.0286	2.1269	3.22793	2.91197	2.26074	3.04447	4.11398
Acc00279	16.8655	14.9815	13.8828	20.8888	17.6654	18.4095	19.7441	16.2102	20.4152	15.6307	19.2583	17.6168
Acc00280	55.35	62.6757	57.8878	62.7901	65.9527	69.4197	38.2232	53.3244	36.0433	61.405	65.5501	69.1653
Acc00281	6.32647	5.64036	6.79283	6.62031	4.89447	5.55463	7.71678	6.5814	7.50825	7.26801	7.48624	6.71815
Acc00282	11.3339	11.2692	9.44118	10.2877	8.7184	8.57334	11.3881	11.5052	11.7607	10.2023	10.4883	8.60326
Acc00283	5.44817	3.95392	4.14092	4.5783	4.00326	4.30083	5.36931	4.24837	4.39677	5.79118	4.69037	5.82616
Acc00284	23.2076	25.5475	16.1937	18.6686	32.0673	31.0002	36.6234	46.4247	32.5438	32.4794	35.3154	49.38
Acc00285	0	0	0	0	0	0	0	0	0	0	0	0
Acc00286	0.318445	0.422699	0.24161	0.322143	0.181246	0.163832	0.609399	0.148518	0.423586	0.2274	1.03949	0.468653
Acc00287	0.452215	0.304134	0.475771	0.439169	0.17502	0.316409	0.569235	0.143417	0.681727	0.232506	0.263437	0.204094
Acc00288	1.81092	1.78059	0.88206	1.96765	3.58838	3.10558	5.41931	1.37637	6.60199	1.02176	0.606292	1.1845
Acc00289	0	0	0	0	0	0	0	0	0	0	0	0
Acc00290	2.48004	3.14973	2.74117	2.8573	3.50271	2.88263	2.18745	1.75641	1.99562	2.51436	2.46787	3.10914
Acc00291	1.17419	1.07904	1.4848	1.34012	1.08814	1.52572	1.29316	1.23567	1.28821	1.52647	1.39103	1.66159
Acc00292	2.31249	2.05631	2.56649	3.31597	2.9007	2.6451	2.35828	2.40833	2.50859	2.84308	3.85604	3.37023
Acc00293	3.75253	3.43462	3.1451	3.83618	4.48573	4.08531	3.05687	3.25091	3.18719	3.60117	3.90824	4.34229
Acc00294	15.6849	19.887	18.8846	27.5202	21.1326	22.2242	15.2648	41.6368	14.5931	20.7118	24.328	31.9887
Acc00295	4.31656	3.08525	3.13509	3.24703	4.37817	2.70478	2.23574	3.66504	2.84634	2.39745	3.36281	4.12651
Acc00296	14.5333	16.0761	16.9075	15.3703	17.0699	13.3227	12.4732	14.6654	15.6997	13.2714	14.9289	17.1108
Acc00297	14.927	15.3143	15.7623	12.6939	17.2625	14.686	6.98012	13.0914	8.49064	13.9293	9.55701	13.1866
Acc00298	0.914307	0.844271	0.96515	0.361928	0.384634	0.756712	4.05724	0.871382	3.91294	0.529892	0.199635	0.117007
Acc00299	0	0	0	0	0	0	0.0459257	0	0	0	0	0
Acc00300	27.3158	29.0159	21.4362	17.5755	22.1775	23.1467	15.46	22.9035	15.6738	15.538	34.1939	38.1807
Acc00301	3.81071	2.74907	2.76555	3.93878	3.15906	4.262	3.06495	3.43863	3.74658	3.15503	3.16181	2.68218
Acc00302	0	0	0	0	0	0	0	0	0	0	0	0
Acc00303	0.496773	1.09902	0.376911	0.628179	0.848232	0.894522	0.739404	0.347533	0.99119	0.827736	0.498956	0.731098
Acc00304	3.90567	3.72908	3.01529	2.33943	2.57394	1.42771	8.34834	1.39013	8.52196	1.66363	1.03232	0.85715
Acc00305	7.40332	6.19533	4.80297	6.75666	5.4961	7.12085	7.18643	5.62959	7.56416	10.65	6.87007	9.31637
Acc00306	15.8206	16.3296	14.2116	15.5825	12.3719	12.2828	9.86463	12.8851	10.3083	14.3684	16.7802	15.0362
Acc00310	14.9062	12.2133	13.8548	10.9306	8.85441	11.0401	15.2909	17.0661	15.5804	12.9247	10.9894	10.6903
Acc00311	0	0	0	0	0	0	0	0	0	0	0	0
Acc00312	26.1122	22.8	25.0742	28.1403	21.4214	27.193	18.3687	24.7102	19.3758	23.6897	24.7364	23.2341
Acc00313	5.89463	5.52444	5.61089	7.7495	6.59673	6.57712	7.61545	7.44714	8.53562	5.92029	6.57002	6.78389
Acc00314	0	0	0	0	0	0	0	0	0	0	0	0
Acc00315	47.6209	44.4246	41.9742	44.2581	45.1197	40.4941	38.5478	49.5348	39.1542	39.6207	40.7831	39.9968
Acc00316	4.337	3.92683	3.67594	3.45569	2.64953	2.58449	4.51475	4.06106	3.71232	3.53947	3.73376	3.45013
Acc00317	5.26265	4.48831	4.91875	4.41719	3.84179	4.39479	5.96799	4.76658	5.59679	3.88512	4.00262	3.08678
Acc00318	2.62504	2.97339	1.66415	2.19523	2.86861	3.56536	3.33409	2.31798	3.66245	2.86594	3.23419	2.50682
Acc00319	1.08999	0.657657	0.100242	0.250603	0.845976	0	1.09562	1.47886	1.66956	0.330214	0.199051	0.194441
Acc00320	10.1251	14.2956	12.5445	9.2069	15.6696	10.5353	14.0301	8.80771	17.7557	13.4315	9.25543	10.6037
Acc00321	0	0	0	0	0.0659077	0	0	0	0	0.275636	0	0
Acc00322	0	0	0	0	0	0	0	0	0	0	0	0
Acc00323	0	0	0.241416	0.120707	0	0	0.101485	0	0.0529058	0.51124	0.179768	0
Acc00324	0.479717	0.566018	0.323529	0	0.546072	0.822675	0.136003	0.596623	0.567205	0	0	0
Acc00325	3.57187	3.26562	4.35205	3.35384	3.52681	4.28445	3.89395	3.35016	3.44747	4.17125	4.43986	3.02043
Acc00326	0.174749	0.206187	0.0441952	0.147316	0.132614	0.209777	0.210556	0.176585	0.142051	0.0554612	0.131638	0.442917
Acc00327	2.72761	3.69763	2.87674	3.28767	2.97277	3.64258	2.96156	2.11118	2.62465	2.15499	3.26419	2.84696
Acc00328	1.99224	1.74876	1.5278	2.34043	1.66428	1.48784	2.40501	1.7534	2.59302	2.03454	1.82348	2.55364
Acc00329	0.837782	0.205937	0.141253	0	0	0	0.0791723	0.173658	0.0412738	0	0.0934957	0
Acc00330	21.3395	23.719	20.1513	20.8039	19.5407	23.064	18.662	19.7845	18.5037	18.3107	21.7789	23.0473
Acc00331	7.96712	7.53415	7.34858	5.21507	7.29088	7.55482	10.0979	4.73578	6.51096	4.16471	5.09939	6.66725
Acc00332	32.1222	36.1932	20.7821	26.8275	38.9039	40.3544	18.1873	44.6828	16.5612	37.4304	36.2962	43.4261
Acc00334	30.1316	34.8751	31.4496	35.2232	45.6238	37.8938	35.6346	37.7424	37.5779	36.795	37.6619	35.5695
Acc00335	0	0	0	0	0	0	0	0	0	0	0	0
Acc00336	8.57478	10.153	10.8125	12.0342	13.404	14.7258	10.8882	14.7012	11.1917	11.9589	13.9497	16.5297
Acc00337	0	0	0	0	0	0	0	0	0	0	0	0
Acc00338	3.54838	8.08273	4.7197	8.30925	6.1336	5.07099	5.81239	15.7524	5.30266	1.50156	2.50798	4.83531
Acc00339	1.14432	1.05619	0.833984	1.09537	1.19055	1.0635	1.27676	1.07887	1.36392	1.12468	1.23585	1.02615
Acc00340	10.5113	13.9066	13.5814	13.6164	13.7818	13.3857	12.0382	9.70763	12.0284	13.8727	15.122	17.3585
Acc00341	6.20428	0.171573	2.09213	5.68794	0.735674	0.797988	0.494707	2.04963	0.573108	0.369204	1.23332	1.90225
Acc00342	6.69622	7.47274	6.37362	7.44138	9.23705	7.73861	9.17416	6.43067	8.89248	8.29149	8.15027	9.70914
Acc00343	12.8108	14.3912	15.3716	17.3514	15.2309	16.5503	15.1028	15.6672	14.1689	14.7386	18.6215	20.8087
Acc00344	19.7832	17.8885	19.2493	11.4796	12.8929	12.1203	27.5418	36.665	29.6534	44.8616	13.0662	13.97
Acc00345	37.4172	43.9607	39.2213	37.2075	37.2461	39.0739	44.9601	38.9861	35.5106	42.7512	38.5411	39.6793
Acc00346	2.4453	2.18322	2.78294	2.23074	3.05691	2.11172	4.95804	1.77178	5.44046	3.22211	2.19289	1.82078
Acc00347	1.95132	0.971309	1.11038	1.29543	1.31885	0.941162	2.38573	0.455035	3.13634	2.38044	0.428726	0.717936
Acc00348	30.2517	29.3978	25.1198	33.1742	23.9389	28.2347	10.4832	14.3713	10.1522	15.9115	17.169	15.2487
Acc00349	2.33304	2.15841	1.50192	2.00254	2.53504	5.81961	2.40522	0.461619	1.72408	0.370226	0.355044	0.17341
Acc00350	3.77859	1.52437	2.36096	2.86686	3.4157	2.74446	0.850704	0.932975	0.542038	1.48141	1.17204	1.1449
Acc00352	2.27757	4.1624	3.85677	4.10716	1.97263	3.61715	13.4335	2.8634	14.2696	3.06423	2.38703	1.11729
Acc00353	5.83837	5.64238	5.43996	5.59533	6.90828	7.50925	14.2436	5.01594	14.6465	11.5566	8.95034	7.61247
Acc00354	6.14871	6.91078	6.7202	8.86018	10.7126	9.03236	4.85967	6.71277	5.45255	7.75561	8.45934	9.09751
Acc00355	0.439191	1.5546	1.18479	1.99931	1.4165	1.12976	1.8677	1.02416	1.23331	0.348471	0.66168	0.430903
Acc00356	40.576	45.2308	42.9438	36.4865	42.2098	33.2547	47.6947	32.2726	52.558	38.0065	27.4239	30.9139
Acc00357	4.72859	6.65801	5.41979	5.89102	4.56067	5.05723	10.3615	6.40965	10.1835	7.16363	6.34028	7.54181
Acc00358	8.87358	9.43758	10.2591	9.17179	7.90512	7.03217	14.6256	11.0532	13.6851	13.3291	7.83308	10.9503
Acc00359	6.39011	6.44145	7.15891	6.09035	4.52871	5.89586	7.10432	7.92274	7.07937	7.19041	6.52426	7.159
Acc00360	0.0726277	0.0428467	0.0979626	0.146942	0.0826737	0.0996405	0.0823619	0.0677452	0.12881	0.276603	0.145893	0.118762
Acc00361	27.3534	26.8442	28.5854	30.0018	30.8798	29.4933	34.0421	28.0639	31.8679	36.0443	26.0897	27.9453
Acc00362	6.21697	6.85756	6.59927	3.86799	4.76777	3.52884	1.01781	1.26598	1.16474	0.917082	2.14006	2.66323
Acc00363	17.7494	15.5685	19.8541	17.1645	16.8222	13.9187	18.9534	17.7231	20.8015	18.2397	20.1834	16.3404
Acc00364	37.8232	26.6432	37.9725	33.8881	28.0225	34.8566	26.7214	10.9289	27.1446	18.4675	13.5702	15.5268
Acc00365	5.34661	5.19456	4.53882	5.59782	5.74567	6.00153	6.93241	5.92881	6.83008	5.33985	4.16839	7.33666
Acc00366	37.9682	38.7799	34.2041	39.7759	49.2929	61.025	23.0115	48.5674	23.0402	40.3725	71.4334	76.7466
Acc00367	32.6606	32.8858	26.3547	24.5135	34.5616	26.8061	36.3321	38.2376	33.2945	33.7417	30.7839	31.1046
Acc00368	67.0943	86.9275	72.8796	85.3921	86.6196	81.5889	54.9973	83.8695	55.4128	76.8781	75.9144	85.2041
Acc00369	26.5883	23.407	25.3206	28.0565	20.5078	25.5656	22.341	22.5346	23.639	21.6054	33.3583	26.8287
Acc00370	14.6021	13.5213	14.6767	18.122	14.6513	15.5283	10.5949	9.54838	10.8797	12.3623	18.2572	15.8774
Acc00371	8.23788	8.22189	9.39906	10.5082	8.91752	8.07557	6.94514	9.29895	7.2796	9.8353	9.78107	9.0308
Acc00372	8.33588	10.3173	10.3131	12.4781	10.8994	8.46131	16.0001	18.0728	17.4314	14.2648	13.8033	15.8598
Acc00373	28.2785	36.477	38.1814	37.7196	36.0839	40.8299	33.9435	41.7465	34.885	43.4812	40.5425	43.0157
Acc00374	94.1557	82.6447	79.7294	99.2743	95.4034	101.729	47.7294	92.0718	50.7239	106.529	102.978	110.773
Acc00375	20.9387	19.0259	17.9939	21.0509	20.3949	20.0346	18.6901	15.6652	20.9417	17.2645	15.2202	14.7829
Acc00376	7.87217	7.92057	4.90912	8.61815	6.50597	8.43296	1.74265	2.41412	0.860657	1.12943	2.38286	1.79865
Acc00377	5.19785	7.83387	5.17611	5.42254	6.98	6.56006	4.45542	4.20449	3.99717	7.73284	6.77057	6.49423
Acc00378	7.80504	8.17748	7.59781	7.89569	9.38754	9.20535	8.51713	12.878	6.98665	9.35935	7.91328	8.56079
Acc00379	1.15994	0.973366	0.971108	0.930636	0.546365	0.576182	0.935523	0.466362	1.22369	1.06633	1.00434	1.33426
Acc00380	32.8198	41.239	26.7028	39.463	34.4345	32.6883	29.3046	35.0801	25.3753	35.1408	32.9639	40.2219
Acc00381	0.294364	0.111638	0.340326	0.0850807	0.0957372	0.0432694	0.286128	0	0.484781	0.520505	0.295656	0.0412584
Acc00382	4.15176	5.20085	4.80003	5.89088	6.22978	6.26924	5.64068	6.16104	5.33129	7.57232	7.06733	8.06748
Acc00383	133.674	132.603	129.838	153.506	185.434	158.845	83.0371	78.6719	82.6582	111.355	135.442	145.497
Acc00384	8.05579	10.2264	9.75021	14.6009	14.3009	5.87138	1.42742	3.71239	2.25367	20.7276	6.21286	7.85672
Acc00385	18.4279	17.5087	20.1681	16.8871	18.0292	17.9267	18.5813	17.5643	18.8384	24.9422	24.165	20.1767
Acc00386	24.1081	26.4166	23.7385	26.9875	27.1847	24.2617	28.3463	26.1883	26.5725	30.9771	26.4912	30.6231
Acc00387	179.728	142.411	123.854	115.339	103.542	140.407	144.306	56.2128	141.48	55.9055	43.2025	39.1016
Acc00388	4.36728	4.58754	4.67145	3.96629	4.07875	4.1127	3.90899	4.32766	4.3364	3.57751	4.50679	5.10764
Acc00389	60.3003	36.5671	42.8168	44.0842	31.1412	46.0556	12.7303	9.21856	12.1934	2.89796	7.98425	4.35638
Acc00390	49.2338	45.3655	43.2881	42.225	52.0578	48.7135	28.4126	46.7733	28.8166	40.8756	38.6175	52.9084
Acc00391	10.1511	8.292	7.73006	3.78036	4.66654	5.07904	7.73243	4.03201	6.75137	7.16922	6.97455	5.80063
Acc00392	22.4313	21.1282	21.1448	26.8176	31.7241	30.1623	19.2951	24.0143	22.152	26.6159	27.8209	30.9279
Acc00393	9.72467	7.44411	7.3632	9.35479	5.77259	7.30515	9.99628	4.11809	10.2637	4.37394	4.55412	4.2145
Acc00394	58.8974	89.8386	60.7033	81.3447	71.919	84.5532	58.9637	210.541	53.5694	72.5798	123.423	103.659
Acc00395	19.7658	21.2687	18.165	17.8362	21.5491	18.858	17.7189	19.7787	16.6227	18.9962	22.4623	25.0376
Acc00396	1.23252	0.590789	1.66246	1.76635	0.759959	2.69493	0.262071	0.0958051	0.0910811	0	0.412644	0.251929
Acc00398	4.10461	5.03267	4.26239	4.08225	4.40216	3.74513	5.41745	5.27712	5.2888	5.40544	4.52	5.09459
Acc00399	6.56324	6.21865	5.70061	5.2311	6.94282	5.79825	10.4031	5.34904	10.5821	5.01817	3.56238	5.1385
Acc00400	6.25238	7.84581	10.032	2.07377	3.85029	3.45399	12.9457	3.51357	13.8612	6.00186	4.19514	3.3186
Acc00401	2.53456	3.05642	2.66832	3.09418	2.32767	2.42229	2.6526	3.03736	2.78854	3.10038	3.37412	2.83234
Acc00403	18.6984	20.2782	20.9364	22.6762	24.1901	21.9801	17.3191	14.0773	18.5002	18.5957	17.9446	23.4627
Acc00404	2.8403	2.41936	3.28818	3.11913	2.09205	2.62559	2.3899	4.02362	2.14159	1.99571	3.37146	2.99533
Acc00405	4.9999	4.52156	4.74744	4.10405	4.69298	4.10669	2.89097	4.52059	2.64473	4.28031	4.0307	6.13193
Acc00406	25.0787	21.8742	22.1332	27.0694	25.3604	21.9772	24.9359	19.8111	25.8571	29.6667	25.8316	21.8584
Acc00407	14.0883	13.0171	13.274	15.6492	19.3387	18.8308	13.3921	15.5246	10.411	17.9509	16.9247	18.4977
Acc00408	294.853	41.7398	29.4584	55.5561	19.5358	6.49388	70.7228	635.991	70.6941	16.8675	19.5727	23.0301
Acc00409	8.3236	7.05009	8.38026	9.02172	8.03113	8.40144	10.1471	9.05804	11.4936	9.58563	11.2663	8.78874
Acc00410	0.666512	0	0	0.404552	0.303482	0.548647	0.453506	0	0.59105	0.380763	0.401664	0
Acc00411	0.232863	0	0.471139	0.235567	0.265072	0	0.0990273	0	0.103249	0	1.05248	0.114234
Acc00412	25.3013	33.9625	27.5934	39.7967	32.5682	33.064	24.334	35.6495	27.7855	43.4028	46.8039	39.3306
Acc00413	72.3177	57.7109	42.4809	92.8299	66.5368	53.8221	38.688	30.9678	40.0375	36.4941	64.9925	46.5094
Acc00414	10.9562	8.63884	13.8544	6.89162	7.99464	7.29878	6.98884	4.58573	7.72275	4.07905	5.14945	6.89065
Acc00415	6.11986	7.1527	6.11313	5.60689	8.54366	7.32674	8.38049	5.45713	7.47489	5.82689	5.76015	6.15543
Acc00416	17.1145	15.52	14.6993	12.8993	15.8652	16.8254	13.1511	9.72065	13.8996	13.7541	13.2327	16.9994
Acc00417	0.15804	0.489489	0.399694	0.879318	0	0.0813079	0	0	0.140147	0.0752373	0	0
Acc00418	194.975	179.188	190.094	185.222	176.1	170.941	146.082	233.032	157.337	181.913	161.121	181.759
Acc00419	32.9606	34.9079	31.8878	36.5219	33.297	40.8188	14.603	34.0537	15.0638	23.8555	29.4813	34.3672
Acc00420	9.3145	10.4862	10.5937	11.8759	10.2265	9.58417	7.03152	10.3849	8.94417	9.39337	9.52149	11.3017
Acc00421	12.0775	11.3503	11.8886	15.05	12.7105	16.8487	10.1614	14.3629	9.78633	12.4912	17.8525	16.1295
Acc00422	7.93787	5.32359	6.12469	5.34689	6.36666	5.1221	10.1515	6.0955	9.23781	5.12398	3.06941	3.80918
Acc00423	5.29936	5.06559	4.34946	2.88275	3.15846	2.64923	11.3531	5.15296	10.9061	4.71246	3.06303	2.3299
Acc00425	0	0	0	0	0	0	0	0	0	0	0	0
Acc00426	0	0	0	0	0	0	0	0	0	0	0	0
Acc00428	0	0	0	0	0	0	0	0	0	0	0	0
Acc00429	12.6772	12.19	10.9059	13.0264	14.0898	11.2468	14.0509	14.6648	13.2336	11.8802	14.2869	12.9766
Acc00431	0.128932	0.14412	0.0617831	0.405019	0.0308982	0.167577	0.121203	0.132924	0.174511	0.297208	0.265813	0.133157
Acc00432	5.77644	5.11171	8.32711	6.86614	7.39737	10.9958	9.33466	5.52281	6.78722	6.73738	7.10722	8.07609
Acc00433	9.03224	4.79572	9.5941	9.13715	6.68304	9.29374	4.60927	3.65085	4.2718	6.16323	5.59435	8.41871
Acc00434	94.7405	51.7825	12.7304	24.915	64.0522	25.6194	0.611604	0	0.478258	0.941419	2.88901	2.38114
Acc00435	75.3755	67.8425	64.6879	74.1643	102.14	75.0815	46.3452	61.2492	46.0345	59.8196	67.851	68.3876
Acc00436	0.655951	0.812654	1.19444	0.066357	0.672015	0.404965	3.29161	0.305927	2.09406	0.999278	0.0658832	0
Acc00437	15.5617	15.4145	16.2835	16.9665	15.1836	15.1725	14.9109	17.7441	14.798	18.9697	18.7956	19.3542
Acc00438	13.3016	18.297	18.3993	20.8707	17.7166	23.3232	14.4687	18.6111	15.4867	15.7233	22.3121	19.4427
Acc00439	7.20511	6.16625	7.57659	7.43265	5.82755	4.68234	11.8127	10.3464	9.96234	9.11683	9.09356	7.62724
Acc00440	2.97078	2.93435	3.24225	3.74102	2.53978	3.5134	4.4663	3.25399	5.02837	4.26045	4.85336	3.56781
Acc00441	9.49379	7.31336	2.97107	11.3314	2.79893	4.21668	8.36513	2.8032	7.93437	2.14602	6.79147	2.01035
Acc00442	0.298362	0.396043	0.679119	0.528199	0.42454	0.460501	3.23549	0.347881	1.58749	0.568158	0	0
Acc00443	12.6748	12.936	16.0987	14.7224	9.16808	13.4862	11.1659	18.2276	13.1163	15.4809	20.3211	17.5413
Acc00444	0	0.271682	0.221843	0.399313	0	0.180514	0.0746056	0.122731	0.0388931	0	0.176206	0.215156
Acc00445	0.743808	0.718052	0.615644	0.615638	0.076972	0.347883	0.115023	0.693805	0.419742	0.193145	1.08665	0.132686
Acc00446	2.17345	1.92334	1.72515	2.80757	1.50348	1.97833	2.04764	2.57316	2.04598	2.35594	2.36772	2.14884
Acc00447	0	0	0	0	0	0	0	0	0	0	0	0
Acc00448	9.19438	8.22827	6.17456	9.01215	7.42092	8.6321	10.4046	8.93968	10.0651	10.3616	8.92172	7.51739
Acc00449	0.0714439	0	0	0	0	0	0.0607646	0	0.190065	0	0	0
Acc00450	10.858	3.57966	11.4689	4.68442	4.90763	5.31237	18.3342	10.4756	22.1838	7.34827	2.83335	3.75993
Acc00451	0.652033	0.953305	1.11847	0.745642	0.951982	1.15222	0.95241	1.38828	0.917594	0.728787	0.669134	0.7788
Acc00452	4.46047	3.8543	6.58267	4.14067	4.95797	3.72568	14.2822	2.59426	14.4723	3.89719	3.00427	2.98618
Acc00453	11.4801	9.97428	12.247	11.6134	15.8717	15.2917	8.16628	4.24438	7.73702	5.56461	6.83443	6.96284
Acc00454	5.52406	1.87214	5.94497	4.28034	3.34476	3.62808	3.19886	4.05638	2.70988	0.671439	5.90247	4.26666
Acc00455	0	0	0	0	0	0	0	0	0	0	0	0
Acc00456	0.209393	0.345888	0.381289	0.466015	0.587946	0.81873	0.308695	0.429696	0.693227	0.451903	0.504751	0.945032
Acc00457	0.376978	0.166799	0.0635601	0.127119	0.786724	0	3.7941	1.17212	4.8473	0.299109	0.126211	0.0616441
Acc00458	8.10626	8.44467	6.93409	8.20041	10.0452	6.16596	11.5898	9.97327	10.1003	8.4607	9.19309	9.02044
Acc00459	7.41934	6.08028	9.03934	8.54976	7.1604	10.024	7.87417	10.5012	7.23726	9.49055	10.9835	9.49479
Acc00460	4.84694	3.84823	6.09473	0.59572	0.825028	1.44491	3.85273	2.02816	4.05715	5.30498	2.59336	3.46661
Acc00461	2.68399	1.18756	4.00133	2.0721	2.09043	2.03493	0.720881	0	0.876882	3.56425	6.03003	6.58335
Acc00462	0	0	0	0	0	0	0	0	0	0	0	0
Acc00463	0.0457996	0.121588	0.138996	0.370653	0.417078	0.612633	0.116861	0.0854415	0.0812285	0	0.0460008	0
Acc00464	0.964935	0.764682	0.859596	0.757603	0.639371	0.503845	0.514467	0.671691	0.561943	0.918741	0.433958	0.508689
Acc00465	22.513	23.264	23.1022	18.1905	20.9602	21.0556	20.5548	23.3142	22.6111	20.408	17.6272	17.9599
Acc00466	2.06106	1.58134	1.5194	1.60811	1.68473	1.99664	1.30541	1.90205	1.26384	1.51355	2.36741	2.24804
Acc00467	18.6451	19.5825	17.2302	16.3816	19.021	17.5917	29.192	12.5172	30.837	16.524	15.0335	14.5587
Acc00468	9.42081	10.0156	11.3173	12.9055	13.0325	12.3189	13.9664	10.7403	12.7053	16.4447	12.222	13.9929
Acc00469	10.1483	10.2116	9.4797	9.35542	7.59263	7.4526	12.5641	10.5348	11.2128	9.74036	10.5627	10.4385
Acc00470	4.13978	5.24323	3.82146	2.2248	2.62127	2.47591	6.71185	3.47533	6.69971	3.71988	2.46879	2.86855
Acc00471	21.7269	19.7676	18.1569	19.6183	23.4039	18.5251	15.6435	26.5898	17.2959	16.2955	21.1526	21.0988
Acc00472	0	0	0	0	0	0	0	0	0	0	0	0
Acc00473	1.07682	2.47756	1.74294	1.52506	2.45154	1.108	3.29709	2.81241	2.86471	3.89603	1.08155	3.1695
Acc00474	2.04287	2.47494	1.57456	1.79597	2.62996	2.85273	1.59271	3.03978	2.65266	2.24609	1.4656	2.38609
Acc00475	4.42588	4.23689	3.84484	3.29555	3.52103	3.52132	3.59638	6.49179	3.28281	5.70222	4.67667	5.61763
Acc00476	1.78695	0.896082	1.5667	1.02437	1.5595	0.674186	12.2601	2.00019	12.7299	2.43869	1.49567	1.69479
Acc00477	3.8022	2.86154	4.70914	3.52284	4.08543	3.80259	3.02229	3.28143	2.45789	2.84201	4.06874	4.04423
Acc00478	6.2908	4.77162	5.60632	3.93954	3.23948	5.7794	13.822	5.23919	14.8097	6.13226	1.88049	2.5717
Acc00479	9.12179	8.47002	8.96789	10.4624	12.5772	11.3027	8.25	9.8268	8.14599	10.52	9.09734	13.2354
Acc00480	0.660164	0.365122	0.417399	0.667832	0.140902	0.382093	1.36862	0.346379	0.987897	0.274995	0.082883	0.24289
Acc00481	16.1658	7.33038	2.03037	51.4602	2.99083	2.81611	0.372443	1.70193	0.938443	0.555916	2.52899	1.36052
Acc00482	25.0394	25.9272	25.7658	26.9406	22.5771	26.7383	24.2239	26.8074	23.2346	29.166	29.6003	27.6906
Acc00483	0	0	0	0	0	0	0	0	0	0	0	0
Acc00484	0	0	0	0	0	0	0	0	0	0	0.0861258	0
Acc00485	2.41981	2.23583	2.55594	2.30392	2.95706	3.07572	2.5121	2.68865	1.86183	3.62537	3.53844	3.35174
Acc00486	0.886509	0.828077	0.747345	0.797161	1.17732	0.709469	1.88499	0.964732	2.35842	1.03164	0.791469	0.966422
Acc00487	1.20865	1.25558	1.2865	1.07384	1.69886	1.70866	0.813448	1.10779	1.11841	1.12077	1.04506	1.27865
Acc00488	0	0	0	0	0	0	0	0	0	0	0	0
Acc00489	9.58251	8.98317	9.42831	9.6938	10.0612	10.1301	15.4443	8.77506	16.4131	11.5401	9.40486	9.1441
Acc00490	5.22919	6.4409	6.57673	6.46944	6.87755	7.52555	5.82988	7.25057	5.35779	6.55999	6.13935	8.25042
Acc00491	2.78887	1.99653	2.88469	1.74347	2.35422	2.32148	8.5285	1.87066	8.80873	2.44651	1.00714	0.676374
Acc00492	0	0	0	0	0	0	0.346325	0.379818	0.120363	0	0	0
Acc00493	0.158883	0.492098	0.723284	0	0	0	1.08107	0.592807	0.704471	0.226915	0	0
Acc00494	7.03897	9.30765	23.2449	26.4367	28.7349	18.0653	3.16543	2.86781	3.08514	1.69476	3.16926	2.61957
Acc00495	0	0	0	0.459994	0.129402	0	0	0.159054	0	0	0	0
Acc00496	2.36559	0.814088	1.06359	0.531792	0.2992	0.135226	9.72458	2.32915	10.955	2.75286	1.84798	0.257883
Acc00497	13.0826	15.1867	17.3611	23.0472	22.3949	35.496	19.6309	46.9332	17.2477	43.4786	52.0106	76.6482
Acc00498	36.875	42.5894	36.5822	44.7052	35.3605	35.4692	31.6326	42.453	34.6442	46.4525	41.5472	37.3713
Acc00499	16.6672	12.8605	17.8771	11.8438	11.7552	12.3375	18.7943	9.8375	18.5935	11.4761	10.3091	7.91459
Acc00500	7.62245	6.5127	5.58387	1.46243	1.6456	2.16362	3.46508	1.8388	4.66168	5.0052	1.05599	2.96566
Acc00501	0.650479	0	0.0731157	0.14623	0	0.0743679	0.368831	0	0.320462	0.344077	0.217779	0.212735
Acc00502	0	0.207101	0	0	0	0	0.3981	0.0436599	0.332057	0	0	0
Acc00503	0.075998	0.0336263	0.153763	0	0	0.234595	1.09884	0.141778	0.943509	0.14472	0	0
Acc00504	187.244	182.855	198.967	91.0838	142.937	107.979	17.8071	22.2229	16.6913	6.43203	16.9887	10.9285
Acc00505	5.47293	6.83006	4.68477	3.97492	2.63575	2.88789	3.7	18.3257	3.42219	2.9395	2.25517	3.92397
Acc00506	0.875075	3.03794	1.49811	1.02143	3.4481	2.83975	0.343509	3.57893	0.0596923	1.34591	3.98894	2.70777
Acc00507	0.0337482	0	0	0	0	0	0	0	0	0	0	0
Acc00508	0.471194	0.0595674	1.08954	0.272381	0.766244	0.623361	0.114503	0	0.298461	0.512728	0.202827	1.12273
Acc00509	7.09214	5.63122	4.71753	7.37107	5.58484	6.79764	5.41229	3.53424	4.35073	4.44008	4.53744	5.00426
Acc00510	5.23607	3.18358	6.63018	2.99076	2.39224	2.85876	8.39176	1.96027	9.34966	4.37495	2.71897	2.656
Acc00511	0	0	0	0	0	0	0.222377	0	0	0.0622358	0	0
Acc00512	1.79474	1.61875	0.698307	0.104745	0.353594	0.42616	7.10391	1.38434	6.02947	0.262895	0.103997	0.0338628
Acc00513	0.468654	0.155521	0.0592628	0.118524	0.13337	0	0.1993	5.57364	0.467543	0.390441	0.0588391	0
Acc00514	0.902617	0.709998	0.608739	9.73974	1.82661	0.72236	0.767695	0.0935486	0.889359	0	0.402925	0.295195
Acc00515	7.28119	8.49968	6.89567	15.9853	9.87546	2.70987	1.97643	1.73405	1.78593	4.57258	5.13478	2.58392
Acc00516	9.26994	12.0945	12.2631	13.826	17.7222	12.2286	15.7686	10.5313	15.7031	16.5208	15.6371	12.5931
Acc00517	0.175332	0.341342	0.248318	0.461157	0.399168	0.180408	0.149123	0.32709	0.342058	0.333877	0.246543	0.206428
Acc00518	8.09031	8.21438	7.49515	9.90728	10.6635	10.6028	7.09827	4.92504	7.62744	5.14885	6.67175	5.80701
Acc00519	0	0	0	0	0	0	0	0	0	0	0	0
Acc00520	8.74486	4.14176	4.23636	1.99356	4.48651	1.01386	11.3137	40.5551	14.5265	11.0234	5.31944	1.81264
Acc00521	2.4307	1.34437	0.537896	1.22946	0.86466	0.351713	1.61512	1.80675	2.39125	2.0612	2.82284	1.78862
Acc00522	0	0	0	0	0	0	0	0	0	0	0	0
Acc00524	1.72921	2.52203	1.55494	3.4014	2.69743	3.52559	2.01544	2.6584	1.56182	3.32334	4.72796	4.49278
Acc00525	0	0	0	0	0.29473	0	0.220214	0	0.321442	0.0493042	0.104021	0.050806
Acc00526	1.52472	0.934108	1.77975	0.395496	0.712052	0.522956	11.7045	2.1151	12.4115	1.78675	0.589008	0.268504
Acc00527	10.1873	11.1421	11.5216	11.232	11.3358	12.4844	9.1026	11.798	11.4192	10.5715	11.4392	8.92816
Acc00528	0.869125	0.161918	0.138825	0.185099	0.208283	0.658948	3.19027	0.640024	2.71781	0.348429	0	0.134641
Acc00529	174.136	189.247	160.408	190.624	224.356	208.849	177.295	139.532	172.032	191.441	160.618	159.86
Acc00530	14.8463	12.8862	8.97682	10.8181	14.9574	11.6473	30.189	14.6972	34.7547	13.4315	12.3977	11.8873
Acc00531	2.09656	1.90732	2.2795	3.7661	2.52038	1.71371	2.33312	1.2611	2.57159	0.65296	1.0824	0.999661
Acc00532	5.12018	5.45477	7.66897	6.76372	9.39336	6.87963	3.44581	3.19944	3.12984	3.36048	8.18833	4.90163
Acc00533	0.185133	0.163829	0.608676	0.0468208	0.316111	0	2.00761	0.259031	1.55964	0.528811	0	0.544918
Acc00534	4.66217	3.77751	5.15417	2.40791	3.15736	2.30749	8.88422	2.73403	8.63497	3.50249	2.31169	1.44753
Acc00535	15.9563	9.1781	10.129	10.1289	11.7608	8.94796	6.3106	5.58137	4.66942	5.39332	5.72944	4.38346
Acc00536	3.27387	4.40867	1.79996	3.67188	11.5852	6.07821	4.41887	4.44789	4.29169	0.609875	2.64489	2.23449
Acc00537	1.85552	2.83618	1.83443	2.09038	1.63214	3.55813	1.64989	1.88813	2.28118	1.52578	1.90603	2.27563
Acc00538	8.51237	9.61883	4.17318	5.29923	4.69583	2.56027	4.67812	2.38204	3.36784	0.561106	0.657674	0.256977
Acc00539	0.0839144	0.037129	0	0	0	0	0.178428	0.156546	0.744137	0.0399486	0	0
Acc00540	26.1784	37.6271	26.1083	29.425	42.6223	32.4324	20.601	19.7322	21.3386	21.048	28.4182	20.4438
Acc00541	6.95857	6.82054	7.05525	5.5084	6.62459	7.11187	6.09092	7.50951	6.17073	7.16024	6.40932	7.76103
Acc00542	13.2929	11.1416	28.0975	20.1983	43.0574	27.0775	20.5666	6.37606	19.8382	8.92648	4.50471	5.01007
Acc00543	0.545905	1.01448	0.662701	0.276123	0.497132	0.280855	1.20719	1.32394	2.17844	0.311863	0.0548303	0.214241
Acc00544	0	0	0	0	0	0	0	0	0	0	0	0
Acc00545	0	0	0	0	0	0	0	0	0	0	0	0
Acc00546	16.7682	15.6994	17.3696	17.6689	11.5537	15.7742	14.5135	20.8086	16.3511	15.8648	21.5992	19.2525
Acc00547	3.72183	3.01249	3.10244	3.24297	2.28214	3.0126	2.9207	3.86971	2.88679	3.16567	2.90083	2.58046
Acc00548	12.7088	5.83271	9.34293	5.27032	5.03188	5.11697	10.7084	3.46061	11.3049	3.75788	3.40918	3.21405
Acc00549	28.0376	25.5439	29.0869	29.277	16.2364	26.2935	25.607	28.1186	26.632	36.406	32.5455	29.6132
Acc00550	0	0.284911	0.144757	0.0723778	0	0.0368091	0.730225	0.166843	0.412401	0	0	0
Acc00551	0.440923	0.312147	0.356839	0.267627	0.602295	0	0.225009	0.493538	0.0782004	0.083963	0	0
Acc00552	4.37793	5.7305	2.67575	6.18184	9.03258	4.78622	6.90403	3.57317	5.74251	6.51304	6.50413	4.56377
Acc00553	12.2613	12.1524	13.5946	14.5537	12.208	13.962	12.4864	14.3344	11.9169	14.5384	12.4794	15.2379
Acc00554	0	0.263238	0	0	0	0	0	0	0	0	0	0
Acc00555	0.803552	0.237028	0.487736	0.541923	0.12196	0.330726	5.832	1.79888	5.7956	0.714078	0	0.105118
Acc00556	9.0711	7.52292	9.27264	7.20664	11.7855	7.33015	14.7032	9.52449	14.3614	4.88366	6.05806	6.38372
Acc00557	0	0.0956361	0.218658	0.218656	0.246043	0.222403	0.551508	0.201615	0.383346	0.257247	0.0542736	0.106033
Acc00558	17.747	15.1371	16.2229	14.276	27.4631	17.1241	8.78979	8.57614	7.52123	9.80593	13.1361	12.5871
Acc00559	5.72751	6.87856	6.56269	11.7063	9.58003	10.2832	7.80412	10.4124	7.92952	9.905	11.3292	11.3535
Acc00560	0.18571	0.0821696	0.187869	0.469667	0.105699	0.286629	0.0394875	0.0433063	0.205855	0.0442048	0.0466314	0
Acc00561	8.8751	7.11462	6.12635	5.73899	4.95231	7.59213	5.38753	4.51257	4.99993	3.67833	5.66306	3.27816
Acc00562	1.52074	2.5362	1.89343	2.01175	2.19715	1.4444	2.83557	2.34598	2.64525	0.946726	1.35117	1.77897
Acc00563	1.25518	0.999669	1.01582	1.81999	1.00016	1.11932	1.49458	0.897615	0.964662	1.3146	1.30272	0.656798
Acc00564	0.71247	0.964268	1.01753	0.381571	0.286242	1.03496	0.641616	0.703667	0.483145	0.837978	0.757694	0.287834
Acc00565	3.94165	1.74403	2.42097	0.85445	0.694396	2.2693	12.4919	1.92588	11.4016	1.11695	0.989742	1.61136
Acc00566	43.5542	42.7928	43.7322	50.2981	50.9087	54.4995	40.3562	39.2943	37.184	43.8177	61.8696	60.4366
Acc00567	45.842	47.3548	40.832	41.2935	47.4012	39.934	41.0089	48.3821	38.6273	37.2133	36.4127	38.8844
Acc00568	0	0	0	0	0	0.0548058	0	0.0496831	0	0	0	0
Acc00569	0	0.0424331	0	0	0	0.0493393	0	0.0447276	0	0	0	0.0470462
Acc00570	0.213973	0.094675	0.86584	0.162343	0.24357	0.110084	1.77439	0.498971	0.0948734	0.203729	0.483553	1.04967
Acc00571	0.288635	0.12771	0.437986	0.194658	0.10952	0.247493	0.327321	0.22436	0.554572	0.366424	0.483172	0.377585
Acc00572	115.221	209.972	146.823	193.578	243.687	259.32	19.5282	59.3295	18.1811	96.2346	290.101	294.263
Acc00573	0	0	0	0	0	0	0	0	0	0	0	0
Acc00574	2.5207	3.54456	2.79452	2.79449	2.31908	2.27391	3.90602	5.73317	2.75586	3.02469	3.12136	4.06542
Acc00576	27.9484	24.3825	33.2722	17.3957	15.2097	17.3278	20.9465	31.4531	19.8764	21.6422	15.8422	13.1869
Acc00577	11.8237	11.244	11.1578	14.505	11.0486	10.5318	10.5441	14.8972	8.17678	13.358	16.6171	13.029
Acc00578	0	0	0	0	0	0	0	0	0	0	0	0
Acc00579	70.8891	68.7292	70.379	78.6799	61.011	77.465	51.8798	76.9562	49.9656	67.7048	73.7762	75.8416
Acc00580	0	0	0	0	0	0	0	0	0	0	0	0
Acc00581	15.9938	15.0067	14.3297	16.7851	16.7678	16.4569	8.93676	13.0267	8.78699	13.2336	15.2292	17.7799
Acc00582	18.7314	16.3998	19.8256	18.9016	12.98	16.72	14.7366	26.7216	15.5933	23.4973	23.8817	19.6874
Acc00583	6.09498	2.26183	6.26528	3.18233	6.15472	6.06913	4.26418	3.4845	3.57421	3.9312	2.66592	2.41127
Acc00584	0	0	0	0	0	0	0	0	0	0	0	0
Acc00585	1.29992	1.96233	1.85651	1.16031	1.13156	1.02284	4.68258	1.49783	4.57707	1.56531	0.998423	1.68802
Acc00586	0	0	0	0	0.242121	0	0.120604	0	0.0628728	0	0.142423	0
Acc00587	0.50155	0.0317025	0.434898	0.181206	0.407804	0.221173	0.517989	0.10025	0.984836	0.06822	0.0359824	0
Acc00588	0.124755	0.0220797	0.0378615	0.138824	0.0426033	0.0513466	0.127328	0.0116368	0.165945	0.190052	0.0626514	0.122401
Acc00589	1.23458	0.897423	1.8734	0.624462	0.250956	0.680533	0.562522	1.52174	1.09481	0.965575	1.68287	0.692164
Acc00590	0.577005	1.53182	1.58436	0.667093	0.562986	0.763341	0.63097	1.23021	1.31574	1.25573	1.15908	1.29398
Acc00591	1.96835	0.373252	1.849	1.99121	0.320087	0.289333	2.15244	1.57373	1.87017	1.60639	2.40063	1.10354
Acc00593	8.30401	5.94957	6.0322	4.75689	3.78105	7.57674	9.63256	4.3115	9.28021	3.65794	3.49698	3.23929
Acc00594	1.58334	0.700569	1.06783	1.56836	1.57706	1.59524	1.06611	1.01537	0.789793	1.63317	2.38544	1.32692
Acc00595	0.0796537	0.0704876	0.161159	0	0	0	0.846839	0.260046	0.247224	0.0379202	0	0
Acc00596	5.01791	3.80612	4.38733	4.35102	5.4264	3.54047	10.6086	3.7779	10.6477	5.05071	4.49996	2.74294
Acc00597	22.2258	25.0243	23.8894	22.1828	21.347	22.2567	39.4105	36.2804	42.5864	22.1065	22.5228	21.0276
Acc00598	0	0	0	0	0	0	0	0	0	0	0	0
Acc00600	0	0	0	0.132017	0	0	0.110994	0	0.154301	0	0	0
Acc00601	2.05501	1.47687	2.25529	1.36072	1.04912	1.69161	1.97028	2.52097	2.44084	2.26495	1.67625	1.85738
Acc00602	0.849185	1.37769	1.71811	1.36016	1.0472	1.31066	0.601875	1.18815	0.564781	1.48231	2.13229	1.24974
Acc00604	9.63741	10.6385	7.53822	7.13611	9.72639	8.79188	8.19682	6.67264	7.22468	6.62189	4.29102	3.41179
Acc00605	0.177631	0	0	0	0	0	0	0	0	0	0	0
Acc00606	0.0768999	0	0	0.155586	0	0	0.065405	0	0	0	0	0
Acc00607	7.38965	6.46098	7.34126	7.87835	8.00884	11.3826	6.32269	5.28316	8.16182	5.89835	7.37767	4.819
Acc00608	3.12704	3.67912	3.52287	4.42152	3.72138	3.61977	3.05251	3.01626	4.09648	2.33451	2.46266	2.6148
Acc00609	1.73081	2.49899	3.40971	7.92519	2.17761	3.65558	0.697307	1.95434	0.727034	1.56122	2.1044	2.23441
Acc00611	8.19103	8.26379	8.93109	8.25392	8.67097	8.16581	9.24367	11.5943	9.63775	8.89136	10.5639	9.8814
Acc00612	0.0555675	0	0	0.0562129	0.0632537	0.400234	0.236307	0.0518319	0.295657	0	0.223246	0.109038
Acc00613	1.01438	0.339652	1.05391	0.66562	0.936238	0.959122	0.886072	0.94619	1.04541	1.20075	1.07391	1.02214
Acc00614	13.777	15.0749	12.7548	13.6683	13.687	13.3377	13.0279	13.7758	14.6197	14.3314	15.4916	15.5497
Acc00615	25.3886	24.1703	25.4056	29.7632	31.5087	26.2179	48.9558	29.3244	42.4273	45.9902	33.6012	33.4525
Acc00616	11.9796	13.062	13.5616	12.0827	15.9094	15.3714	14.6466	16.3291	14.4489	15.955	18.0842	24.0668
Acc00617	0.231416	0.204786	0	0	0	0	0.0984122	0	0	0	0	0
Acc00618	8.03015	11.5544	13.1767	19.541	11.0842	8.91324	5.45847	6.28125	5.77528	16.7062	17.0835	9.58462
Acc00619	20.8705	18.0021	16.9972	21.4178	18.7829	17.1333	12.9446	11.5962	11.6257	15.5671	15.9676	17.3719
Acc00620	1.04621	1.59703	1.34942	2.0638	1.31001	1.56092	2.09108	1.90295	1.71635	1.74321	2.15414	1.95028
Acc00621	59.2886	58.2044	66.4793	79.6572	63.3373	60.6476	59.8319	65.4021	59.456	69.2398	59.8398	62.7143
Acc00622	12.8397	14.2534	12.0032	17.1638	17.8129	10.4984	15.0156	15.1845	15.4016	14.2989	14.1627	13.2722
Acc00623	15.7236	9.85736	12.8553	12.8958	9.15523	12.9513	10.0898	7.9897	11.9107	7.69601	10.3399	11.5208
Acc00624	2.44141	2.66144	2.89932	2.255	1.61108	2.47568	3.46078	2.77234	3.60832	2.52667	1.91906	2.91606
Acc00625	0	0	0	0	0	0	0	0	0	0	0	0
Acc00626	0	0	0	0	0	0	0	0	0	0	0	0
Acc00627	0	0	0.0447107	0	0	0	0	0	0	0	0.0443911	0
Acc00628	0.456953	0.317719	0.363208	0.561316	0.185771	0.537352	0.249845	0.395789	0.665714	0.404001	0.262263	0.384283
Acc00629	8.2265	8.37469	8.12451	7.81702	6.30058	6.45459	7.21835	9.59689	7.73781	8.47335	9.4835	9.30644
Acc00630	0	0	0	0	0	0	0	0	0	0	0	0
Acc00631	15.2884	20.4535	16.5013	16.6838	20.3493	16.0407	14.2318	25.9387	16.5465	18.912	23.7588	14.9999
Acc00632	1.81304	2.60716	1.87997	2.7053	1.59946	2.61174	2.54435	1.90255	2.97437	1.81256	3.14123	1.77883
Acc00633	23.3662	20.523	22.697	22.9908	20.4449	22.4877	22.9879	22.2291	22.4732	21.9155	21.3087	26.2329
Acc00634	0.0222104	0	0	0	0	0	0.188904	0.124304	0.354524	0.105736	0	0
Acc00635	0	0	0	0	0	0	0	0	0	0	0	0
Acc00636	17.564	22.4373	20.211	22.331	13.718	19.9946	16.7211	25.3292	17.8784	21.148	23.6588	22.9544
Acc00637	3.3375	3.46461	3.05165	3.76583	3.06854	3.50016	4.74921	5.08877	3.30112	3.29994	4.25466	6.612
Acc00638	21.139	23.434	21.9904	29.2581	21.7038	30.6125	20.0552	20.663	20.2159	27.2745	30.2981	41.0735
Acc00639	3.4648	3.59728	3.19762	2.22908	2.36989	2.6582	1.38943	4.16033	2.08877	1.95332	1.45764	1.82644
Acc00640	6.53604	6.15114	6.66449	6.74314	6.58391	7.89952	6.00023	6.24181	6.30203	6.00089	6.46054	7.37969
Acc00641	0	0	0	0.160728	0	0	0	0	0	0	0	0
Acc00642	12.5053	19.3944	16.911	18.6063	22.5021	24.7176	15.5702	13.3882	15.0146	12.5613	26.0268	22.304
Acc00643	0.142387	0.378006	0.0960283	0.38411	0.21611	0.0488365	2.42207	0.841163	2.6095	1.22014	0.143013	0.791635
Acc00644	0	0	0	0	0	0	0	0	0	0	0	0
Acc00645	0	0	0	0	0	0	0	0	0	0	0	0
Acc00646	30.827	31.7033	30.2899	25.1798	26.5554	27.9689	34.8554	33.6604	33.2013	26.4756	26.5691	33.5151
Acc00647	0	0	0	0	0	0	0	0	0	0	0	0
Acc00648	2.03183	2.00708	1.52963	1.76862	1.93636	1.26411	4.01886	1.76301	3.22645	1.16973	2.04075	1.52988
Acc00649	5.47354	5.17937	4.35846	5.12594	5.55206	4.48888	4.97801	3.28577	4.58951	2.01237	6.06911	4.46635
Acc00650	7.7147	7.49779	9.60887	7.7592	8.73105	8.07571	7.96485	7.65363	6.12944	6.49621	8.28607	10.0192
Acc00651	2.91677	3.18401	2.79991	2.76758	2.22964	1.87302	2.84293	3.06822	2.82253	2.9089	3.38933	3.00795
Acc00652	0.636209	1.126	2.49397	2.81574	2.53474	0.981943	2.9761	1.1127	3.31455	2.04441	2.15664	1.56051
Acc00653	1.65257	1.86124	3.26758	0.911873	1.45362	2.55063	1.85277	0.630604	1.39886	2.86084	2.4143	2.21098
Acc00654	13.7132	13.7043	12.3976	10.484	12.9186	12.691	6.87064	4.07998	6.70927	8.14166	12.9818	11.9466
Acc00655	15.8819	15.7865	16.3366	16.0214	15.5467	17.8981	17.5943	16.7231	15.5434	16.6041	20.3306	18.463
Acc00656	5.06746	5.40279	5.37342	4.97191	4.81279	5.27699	7.39966	5.92273	6.72705	5.37711	4.87509	5.63075
Acc00657	0	0	0	0	0	0	0	0	0	0	0	0
Acc00658	16.7726	16.9348	15.1736	17.229	16.4432	17.2962	17.9103	16.7133	16.5772	19.3465	15.9928	14.9337
Acc00659	0.0439623	0.272323	0.177893	0.266837	0.150129	0.316645	0.336517	0.0410069	0.740712	0.711581	1.28051	0.733255
Acc00660	10.3735	9.38373	11.1353	4.08098	6.69139	2.49055	36.6148	7.90215	39.0446	5.26766	1.09979	0.339257
Acc00661	0	0.410848	0.352253	0.234833	0	0	0.394875	0	0.514637	0.331536	0	0
Acc00662	3.40542	4.63927	8.02324	7.25258	6.98784	5.44044	3.81103	5.85143	4.68873	3.19973	5.80565	6.37458
Acc00663	1.90008	2.55869	2.38181	1.58786	1.4576	0.637528	1.82684	0.500879	2.30765	0.511272	0.248925	0.243159
Acc00664	0	0.0433253	0	0.148584	0	0.0503767	0.249845	0	0.217081	0	0	0.384283
Acc00665	1.88481	1.78478	1.89458	1.42092	1.35291	1.18586	3.06319	2.54197	2.46986	1.66884	2.08602	2.27327
Acc00666	7.8534	7.43454	7.51359	7.82145	8.7318	8.89511	6.99016	6.24651	8.63782	7.8832	9.6	9.85549
Acc00667	19.0652	14.2981	14.0686	7.82719	8.34704	8.16947	31.3984	22.7836	29.6202	16.2506	7.59354	8.23633
Acc00668	0.104952	0	0	0	0	0.485958	0	0	0.0465348	0	0.105413	0
Acc00669	26.5979	23.1665	18.5172	17.9661	18.5476	29.0919	6.80444	4.76662	7.76312	3.66908	3.28149	4.06851
Acc00670	48.7316	66.8272	53.0124	39.5056	49.4881	43.9605	75.0877	51.2154	72.3691	61.9709	37.715	49.4494
Acc00671	17.3093	15.1545	16.1445	15.7407	15.4414	14.6841	15.4267	17.6057	14.6147	17.0359	15.8133	15.447
Acc00672	12.8729	14.5867	13.2872	12.9694	14.8321	15.2916	14.4647	17.4743	12.5755	17.5877	19.3415	22.1794
Acc00673	5.73594	4.57735	4.24835	4.35192	4.54722	6.85054	3.78958	5.44588	4.35987	4.8762	5.19531	5.97943
Acc00674	7.44504	6.03686	8.42742	7.69741	6.98148	7.59309	7.11323	8.90248	7.99816	11.8977	10.9696	15.2527
Acc00675	10.6924	12.2555	15.9675	13.0314	12.0555	15.429	12.0172	10.591	11.017	11.0774	12.5293	10.2659
Acc00676	4.39407	4.21245	19.4475	11.4832	21.0495	16.2012	9.18739	5.29412	9.092	1.74321	2.20668	0.718524
Acc00677	0	0	0	0	0	0	0	0	0	0	0	0
Acc00678	3.98275	8.0721	17.4159	22.2245	25.0082	18.1108	1.20199	6.59115	0.797509	0.856278	2.5808	1.13446
Acc00679	7.79212	4.7508	6.88961	5.88094	4.55719	5.77654	7.22748	5.62291	6.55625	3.85559	3.75911	2.88948
Acc00680	2.46268	0.527248	0.562554	0.482184	0.18086	0.61306	13.5471	2.44533	14.019	1.73968	0.438847	0.35074
Acc00682	5.57521	8.01054	7.52003	5.57932	6.82407	7.34041	7.80109	9.95348	8.23998	12.2719	13.066	17.4099
Acc00683	0	0	0	0	0	0.04262	0	0	0	0	0	0.284474
Acc00684	1.37761	2.99229	2.66055	2.28045	1.56816	3.60816	0.532584	1.86909	0.222115	2.98104	16.2265	18.5539
Acc00685	0.486238	0.645427	0.737836	0.983772	0.138374	1.12571	1.13728	0.566938	0.107797	0.578701	0.488374	0.954125
Acc00686	13.4743	12.4479	15.9902	13.7806	12.7256	14.7786	12.6251	16.2976	10.8655	14.5563	14.7233	14.6728
Acc00687	0	0	0	0	0	0	0	0	0	0	0	0
Acc00688	12.5057	11.7541	10.031	9.43204	10.2344	10.7358	7.96152	33.1313	6.29952	12.9286	10.7397	14.484
Acc00689	0.190456	0.0842698	0.120419	0.168585	0.1897	0.0979851	0.101242	0.0666198	0.0422232	0.068002	0.0717348	0.0467156
Acc00690	0	0	0	0	0	0	0	0	0	0	0	0
Acc00691	7.62348	7.21231	6.14163	6.70245	6.81615	7.44485	6.13026	7.26613	5.70328	8.63104	5.01183	8.29557
Acc00692	48.4826	45.3241	48.5691	54.3892	61.7384	57.4565	41.075	59.8285	35.2981	52.538	71.5275	59.3208
Acc00693	0	0	0	0	0	0	0.368668	0.0735131	0.279553	0	0	0
Acc00694	0.127705	0.11301	0	0.0645943	0.0726848	0.197104	0	0.17868	0	0	0	0.0313238
Acc00695	0.0316282	0.0279886	0.127983	0.0319955	0.036003	0.130175	0.0269004	0	0	0	0	0.0310313
Acc00696	1.39344	2.58362	3.22204	1.74525	1.05746	1.16068	6.7723	1.17598	7.29638	0.947668	0.533167	0.58592
Acc00697	10.2427	9.62321	10.9211	10.5747	6.96869	9.30646	7.8494	12.6856	8.41753	12.134	13.6067	12.8782
Acc00698	0.399397	0.151473	0.490619	0.808071	0.194846	0.557731	0.509543	0.425768	0.328879	0.461765	0.487112	0.44784
Acc00699	34.6153	46.6572	48.6917	44.4838	43.9897	53.9834	65.3304	55.969	65.5415	56.6765	63.5733	70.6445
Acc00700	1.18279	0.728128	0.468213	1.09249	0.702469	1.05829	1.53086	0.623593	0.957672	0.391712	0.206607	0.958652
Acc00701	31.9575	33.4156	31.9376	27.0058	40.8701	37.4211	39.6849	37.8208	44.8077	51.4986	47.4085	46.766
Acc00702	44.3461	40.2402	37.4705	47.6926	48.7837	41.4784	33.3891	45.6709	34.3613	45.961	42.2774	39.9073
Acc00703	5.08583	3.13524	3.81536	4.62463	2.92718	4.1747	6.90153	4.69063	7.44913	3.59097	4.30464	4.5974
Acc00704	21.0737	23.0412	22.0103	27.7231	25.2067	28.3511	17.3422	20.3779	17.3172	20.1498	26.2414	26.5377
Acc00705	0	0.115788	0	0	0	0	0	0	0	0	0	0
Acc00706	34.6564	31.83	34.3349	34.7692	32.7936	32.0496	27.0603	31.0798	29.4838	34.7244	35.6477	34.0727
Acc00707	1.20592	0.844829	0.406647	1.62657	1.08674	0.878926	3.33341	1.3592	3.11905	0.382731	0.100935	0.246493
Acc00708	10.2221	15.0481	11.3073	13.1434	13.7022	13.5653	9.50662	19.3371	8.64115	14.2807	17.0796	22.6828
Acc00709	12.2913	15.3381	12.4342	17.3397	17.5986	16.1054	8.12636	12.1816	9.15403	9.55431	11.2844	16.8171
Acc00710	2.9704	3.94287	4.40377	3.67841	3.49786	5.00616	3.31044	6.73569	3.04283	2.63315	3.75503	3.41682
Acc00711	7.60368	5.1907	6.26354	7.36233	7.66623	7.82381	9.51586	5.77533	10.1142	5.79174	5.67325	5.755
Acc00712	2.02123	0.596213	0.954206	0.954196	1.84065	0.415949	0.34382	0	0.238985	0	0.406022	0.132206
Acc00713	0.0686784	0.729303	0.62529	0.625284	0.078178	0.848	0.408887	0.512491	0.426318	0.523125	0.27592	0.404294
Acc00715	15.4406	14.4162	12.3343	17.7186	13.821	14.8552	13.2772	18.4156	12.4408	17.5672	18.9585	17.8186
Acc00716	0	0	0	0	0	0	0	0	0	0	0	0
Acc00717	0	0	0	0	0	0	0	0	0	0	0	0
Acc00718	6.09758	6.11007	5.76026	5.17057	9.33973	6.73544	4.95732	6.3568	9.7807	7.89743	7.38526	6.29044
Acc00719	20.0892	22.0848	17.9055	21.5759	20.8532	23.0384	19.6455	20.885	21.8957	20.2229	19.3775	17.3658
Acc00720	0	0	0	0	0	0	0	0	0	0	0	0
Acc00721	0.263346	0.359273	0.222006	0.210904	0.299773	0.27097	0.419965	0.337759	0.505982	0.376109	0.429817	0.549051
Acc00722	0	0	0	0	0	0	0	0	0	0	0	0
Acc00723	8.3919	11.0946	10.3305	9.51218	13.0055	9.57116	12.8131	11.6002	13.9869	9.72297	8.53031	9.42393
Acc00724	0	0	0	0.0514901	0	0	0	0	0	0	0	0
Acc00725	6.21983	9.2814	6.66226	10.24	7.63547	14.1802	18.1523	10.1245	15.4654	9.63789	8.69701	14.957
Acc00726	7.85696	7.52853	5.16386	9.26448	10.3109	8.90832	8.55532	8.16901	7.18929	10.2921	11.1084	12.7169
Acc00727	3.14668	3.43628	4.19919	3.45414	3.50572	3.72	8.19978	2.74779	7.36194	3.69724	2.75703	2.89024
Acc00728	4.41283	3.0866	3.52853	4.08985	4.60211	4.07837	3.39362	5.54574	2.97591	3.09457	4.32605	3.88882
Acc00729	0	0	0	0	0	0	0	0	0	0	0	0
Acc00730	23.2405	28.9796	21.8666	31.8953	41.1628	31.8566	17.8314	22.133	18.2313	25.4549	34.0345	31.8112
Acc00731	0	0.0262296	0.0149925	0.0149923	0.0674806	0.0304985	0	0.0552956	0.0262845	0.0282215	0.0148853	0
Acc00732	4.25996	3.26908	4.78083	2.6934	2.68979	2.43136	9.70901	3.16645	9.17851	5.60872	1.6045	2.18774
Acc00733	0.140995	0	0.49922	1.49765	4.41369	1.59585	0.0599597	0.0657584	0.0625159	0	0.283229	0
Acc00734	2.91427	2.56009	2.51776	3.16331	3.09945	2.40767	2.46056	2.91678	2.05614	2.77476	3.41848	3.29756
Acc00735	0	0	0	0	0	0	0	0	0	0	0	0
Acc00737	5.48821	3.28337	5.23922	5.03065	3.34365	5.93874	9.48909	3.53301	10.899	9.37152	17.1839	8.19073
Acc00738	2.93041	4.00092	2.87977	3.26088	2.90686	5.94434	3.56053	1.28861	2.74712	1.95308	1.63983	2.05365
Acc00739	0	0	0	0	0	0	0	0	0	0	0	0
Acc00740	4.3522	2.97819	3.88587	3.81453	2.32667	3.08216	3.49183	4.28972	3.65632	4.42906	5.48627	4.77142
Acc00742	0	0.0958446	0	0	0	0.111444	0.0921184	0.303081	0.192091	0	0	0
Acc00743	4.17534	1.18667	2.12735	1.2949	0.659158	0.282233	16.5896	2.98495	14.6483	1.625	4.98956	3.58821
Acc00744	5.15743	6.13772	5.93703	2.96848	4.04884	3.65983	12.252	4.47895	9.06817	5.33386	3.0366	4.97287
Acc00745	15.5889	13.406	13.9915	13.7839	10.7071	12.6633	12.8599	15.6069	12.0569	17.6605	18.1884	14.3172
Acc00746	4.8174	3.17461	4.66603	3.83647	1.86681	3.0585	2.87683	0.956075	2.36322	4.97715	7.41227	9.55356
Acc00747	22.1153	28.8259	24.0468	31.1002	40.2068	32.9377	7.36808	17.2453	8.2443	40.9397	53.8688	46.6784
Acc00748	1.61991	3.1537	2.41342	2.89012	2.14572	2.84873	2.35474	1.26376	1.54098	1.73867	1.56786	1.84942
Acc00749	0	0	0.0503555	0	0	0	0	0	0	0	0	0
Acc00750	7.03438	4.5126	6.62679	4.91397	3.55629	4.43822	4.45716	5.43344	4.52207	2.51401	2.02443	2.78834
Acc00751	0.0627768	0	0.127013	0	0	0	0	0	0	0	0	0
Acc00752	5.48988	5.95931	4.22081	5.3315	5.12439	5.19692	4.45136	4.23321	5.71216	5.05283	4.52148	4.27312
Acc00753	0	0	0	0	0	0	0	0	0	0	0	0
Acc00754	0	0	0	0	0	0	0.810583	0.333365	0.316927	0	0	0
Acc00755	6.75538	7.50301	6.76418	3.27746	5.72811	4.18476	1.70023	3.72931	1.34482	6.36636	1.93859	3.58448
Acc00756	8.69651	13.8629	9.46044	11.8104	10.7809	11.7676	13.6279	12.6679	12.3602	10.3786	11.7261	9.75967
Acc00757	0.0786034	0	0.238551	0	0.268428	0	0.401123	0.0733192	0	0.149681	0.0789487	0.15424
Acc00758	1.11067	2.41248	2.04288	1.99179	1.72405	2.12982	2.06106	2.35456	2.59661	2.59569	1.31838	2.32802
Acc00759	9.71437	8.45079	9.8035	9.13715	7.89862	8.9065	8.18225	5.68252	8.57279	7.8832	6.26057	7.38483
Acc00760	35.7081	37.5601	34.4648	54.6968	39.1544	39.6248	24.3876	47.3479	24.8458	26.3929	39.8765	33.2796
Acc00761	2.19932	1.71533	2.67741	0.98045	1.61245	1.41917	11.6673	1.77331	10.0821	1.88108	0.599046	0.877757
Acc00762	4.2167	6.57183	5.73007	5.66635	6.01786	4.98636	10.9733	8.27739	13.8409	5.2133	7.77511	6.29831
Acc00763	16.2663	13.6097	16.3785	11.8673	10.7868	13.7652	19.6102	15.4564	19.48	16.525	16.4141	14.1944
Acc00764	618.86	691.198	736.545	648.92	843.043	718.516	365.118	440.114	350.986	730.842	536.967	656.736
Acc00765	107.57	85.8152	94.5482	99.8484	145.655	94.2715	70.6262	81.3238	61.8919	63.6017	91.6166	67.0644
Acc00766	3.98869	1.28353	2.24679	2.88871	1.96063	1.63234	37.0087	6.17273	38.2247	1.85572	0.682877	0.177883
Acc00767	3.43066	3.61627	2.90913	5.05265	2.69918	6.12556	0.643644	2.44708	0.447389	1.05679	4.86456	2.37595
Acc00769	101.812	119.395	84.4162	79.6001	81.6585	99.8184	21.1378	91.5099	22.1883	40.3875	87.9166	91.6663
Acc00770	0	0.219987	0.125742	0	0.0707449	0	0.317152	0.115941	0.165336	0.473386	0	0.243903
Acc00771	8.08532	12.9562	9.17408	9.9477	12.5618	11.2424	5.94744	12.4337	6.68545	9.36274	8.45005	11.5775
Acc00772	1.60648	2.29646	3.87537	1.25011	2.6727	5.08613	2.62759	6.45501	4.27379	6.23596	7.32298	11.7606
Acc00773	13.3163	14.4399	16.8912	16.6816	20.3419	18.7069	12.7048	16.4113	13.2465	14.9781	17.0823	17.059
Acc00774	14.7897	15.082	10.6893	15.0459	17.0824	14.3763	10.6339	11.055	10.8652	8.32822	14.8044	14.4287
Acc00775	18.0116	11.3796	15.1626	10.9411	9.20937	7.8864	8.65555	3.17745	8.87351	5.75699	4.57613	2.71551
Acc00776	9.26188	10.4314	10.9311	10.931	25.0795	17.4717	5.49033	15.315	6.22216	5.47815	4.22844	7.57258
Acc00777	8.38305	6.70401	9.67405	8.66887	10.9563	11.1176	8.08062	9.32547	7.59913	8.92772	10.291	13.6472
Acc00778	2.33357	2.63155	2.56265	2.46513	2.23322	2.16739	2.48241	2.62616	2.37458	2.71998	2.72409	2.45838
Acc00779	0.461876	0.544968	0	0.311494	2.27831	1.10891	0.523781	0.430826	0.409583	0.146588	0	0.151053
Acc00780	0.762312	0.505942	1.06036	0.67477	1.30163	0.88243	0.324181	0.977715	1.09851	0.544364	1.2442	1.12189
Acc00781	3.57677	2.11012	1.80917	1.92977	2.03576	2.33087	0.811231	0.889685	0.845816	1.02166	2.15549	0.935806
Acc00782	5.39261	2.74755	2.8103	1.15717	1.48813	3.8673	14.5935	1.06699	14.3462	1.24472	0.984781	0.480986
Acc00783	1.13046	0.0833642	0.1906	0.285897	0.643412	0.87239	0.640986	0.790847	0.417695	0.35878	0	0
Acc00784	14.98	16.461	13.8219	15.2095	16.1152	12.5342	17.8278	24.3631	17.2254	18.2858	17.581	16.7431
Acc00785	58.0201	44.3682	44.3086	56.2279	68.173	68.312	27.7838	37.8231	26.23	42.8633	63.825	62.4264
Acc00786	96.705	109.952	102	86.6049	93.92	93.119	45.8791	85.4063	44.367	71.2321	91.5368	89.0831
Acc00787	180.691	200.602	161.881	129.165	159.699	127.556	191.379	191.583	193.041	168.055	113.737	132.358
Acc00788	42.0005	54.6126	40.8582	55.2191	71.3093	56.5482	39.3868	44.2367	36.0083	76.7038	57.7825	62.7394
Acc00789	0.0199775	0	0.101049	0.141467	0.0227408	0.0822234	0.101948	0.0186345	0.0354313	0.0190211	0.0601957	0
Acc00790	9.43559	9.66205	9.87192	9.9928	6.62957	8.62591	12.9583	6.9607	12.6835	15.4058	10.0776	8.74127
Acc00791	0.467674	0.275904	0.47311	0.157702	0.709817	0.320809	0.132589	0.290823	0.829448	0.296857	0	2.44719
Acc00792	30.4431	24.6509	19.9778	11.0204	14.2693	14.8945	13.7501	164.394	11.469	36.3269	17.5867	26.013
Acc00793	13.7364	7.46237	10.1404	6.49193	6.3391	7.74919	14.3896	4.79868	13.1218	4.44377	2.61019	4.05877
Acc00794	1.41773	1.63096	2.40948	1.74972	1.45245	1.4296	1.37463	1.00504	1.28236	0.944904	1.28156	1.16842
Acc00795	7.15268	5.76276	5.02188	5.12983	5.71159	4.94312	6.5375	5.27772	5.4435	5.64134	3.91373	6.44163
Acc00796	7.73298	5.69129	6.29315	5.2281	5.09854	5.69191	4.08624	6.89174	4.48111	5.64966	5.76753	5.93442
Acc00797	11.3861	11.019	11.9677	11.3926	9.58431	11.7706	10.0316	12.7581	9.73469	12.4139	14.4156	13.0709
Acc00798	1.85523	1.93799	1.89091	2.46944	2.54057	1.75106	1.89824	2.01676	2.51106	2.0586	2.76004	2.35397
Acc00799	0.250614	0.073925	0.338037	0.0845084	0	0.51574	0	0.0779222	0	0.238617	0	0
Acc00800	0.0879764	0.0778525	0.355996	0.266995	0.200291	0.27157	0.299303	0.246186	0.390079	0.0837648	0.530177	0.258949
Acc00801	10.5471	11.0876	10.6183	12.2636	11.4563	10.2772	10.3756	12.2324	10.6151	11.1553	14.1671	12.0187
Acc00802	0	0	0.0330624	0	0	0	0.0833914	0	0	0	0	0
Acc00803	0.675743	1.5765	1.61578	1.18075	1.25871	1.01135	2.19444	1.37523	3.37751	1.40377	0.802113	1.38625
Acc00804	0.603858	0.534369	0.366526	0	0.137477	0.248536	0	0.563263	0.428391	0.11499	0.242604	0.829447
Acc00805	0.095656	0	0	0	0	0	1.68139	0.237935	1.27239	0.333948	0	0.125135
Acc00806	1.28593	0.419244	0.958539	1.09546	0.539294	0.139279	2.76305	0.378783	2.34069	0.902164	0.135955	0.597628
Acc00807	13.3016	16.7355	11.8085	13.6392	13.8024	14.8505	12.5062	17.3028	12.8387	17.7049	13.0874	16.3798
Acc00808	0	0	0	0	0	0	0	0	0	0	0	0
Acc00809	0.278825	0.154212	0.317325	0.458353	0.238044	0.358622	0.17786	0.325101	0.432699	0.0331846	0.420075	0.615518
Acc00810	0.0697716	0.123485	0.0705826	0.211746	0	0.107687	0.0296711	1.00876	0.0618721	0	0	0
Acc00811	0.0346747	0.0920537	0.140311	0.0350775	0.118413	0.285429	0.0884748	0.0646874	0.184493	0.132059	0	0.102061
Acc00812	0	0	0	0	0	0	0	0	0	0	0	0
Acc00813	0	0	0	0	0	0	0	0	0	0	0	0
Acc00814	0	0	0	0	0	0	0	0	0	0	0	0
Acc00815	1.19356	0.864172	0.9879	0.356738	0.339663	0.83735	4.52202	0.885596	5.00346	0.981454	0.136227	0.319373
Acc00816	5.19879	5.0812	5.31156	5.33767	4.50467	5.66866	6.9075	4.14965	7.82126	4.55589	5.22163	4.13638
Acc00817	14.4477	8.81734	10.8717	11.0876	13.0435	9.88625	11.8644	5.97478	12.5595	5.42111	5.2183	5.72589
Acc00818	75.8612	72.986	68.3549	95.1248	115.436	84.6606	62.3177	55.5086	61.0046	106.749	123.672	96.196
Acc00819	1.07486	1.36473	0.827337	1.22917	0.691565	3.1256	1.27192	0.544894	1.49191	0.400463	0.258161	0.229256
Acc00820	0.0917685	0	0	0	0	0	0.234153	0	0.162757	0	0	0
Acc00821	3.5521	3.78237	3.67237	4.00797	2.99925	3.83568	4.10011	4.78791	3.87684	5.11024	4.43022	4.4808
Acc00822	0.943241	0.439314	0.401771	0.200883	0.282556	0.306489	6.88243	0.648296	6.42744	0.709015	0.498623	0.535782
Acc00823	0	0	0	0	0	0	0	0	0	0	0	0
Acc00824	19.3493	18.602	19.1424	20.8693	17.5315	18.0795	19.2099	17.3186	17.8209	16.7974	16.1476	17.344
Acc00825	5.78373	14.1642	9.25269	4.2181	12.0957	12.3176	4.91919	15.181	7.87227	9.34884	9.86203	13.5926
Acc00826	5.83733	6.66426	7.3268	6.67061	5.33221	6.08048	12.5652	8.50347	11.2156	7.65067	6.58679	9.015
Acc00827	5.63336	3.48552	4.7027	1.8301	2.68494	2.12065	7.26484	2.2642	7.45271	2.35478	1.65603	1.81988
Acc00828	1.6499	0.813792	0.848221	0.711404	0.584987	0.695765	1.08121	0.126146	1.03137	0.592313	0.217331	0.504206
Acc00829	0	0	0	0	0	0	0	0.0691952	0	0	0	0
Acc00830	32.5716	12.6162	17.3652	22.3783	10.8328	7.02069	3.11542	4.22064	2.57948	3.9321	3.31835	3.52337
Acc00831	1.48944	1.24051	0.664746	1.28516	1.69547	1.26211	6.66935	1.59363	7.18676	1.54327	0.703994	0.85961
Acc00832	0.866853	0.649085	1.0793	0.337277	0.607235	0.651809	5.8415	0.839677	5.88358	1.04757	0.334869	0.327113
Acc00833	2.75812	3.2681	4.53996	3.0739	2.71392	2.93417	5.04952	4.62215	7.33754	4.13942	3.14586	3.11886
Acc00834	57.3337	62.3959	53.2269	64.1238	72.9662	62.7494	45.5076	71.9149	43.1845	64.3371	74.4857	65.7727
Acc00835	0.0648529	0.0717375	0.0328034	0.0820077	0	0.0667305	0.0689485	0.0453699	0.0862655	0.0617483	0	0.0159073
Acc00836	24.2261	10.7931	8.95798	7.09871	8.93876	11.3463	19.468	3.74027	17.1866	0.477234	0	0
Acc00837	9.73813	12.9832	12.2816	12.9759	10.7921	11.6533	15.3609	11.5244	12.8202	15.9298	15.253	12.5427
Acc00838	0.0526553	0	0.0266337	0	0.0599386	0	0	0	0.00778228	0	0	0
Acc00839	4.66937	4.28932	4.0862	3.89003	3.01626	3.17533	4.09507	5.32	3.43865	4.06125	3.29427	3.3765
Acc00840	4.79659	4.03538	5.43326	5.67241	4.84484	4.51838	4.71165	5.07279	4.73279	5.2102	4.71588	5.10377
Acc00841	14.5842	13.3275	15.3195	14.1668	13.1586	15.6246	12.0518	11.71	11.1877	12.8406	14.1072	13.374
Acc00842	8.81008	9.67718	10.5018	16.9523	15.3586	12.9004	8.04336	8.84995	6.77457	6.51121	8.13716	9.67141
Acc00843	8.54499	8.7	9.85267	7.52885	9.30858	5.05798	6.87696	7.32776	6.35535	8.83579	7.01368	7.97808
Acc00844	0.951268	0.982102	0.641551	0.160386	1.08285	0.32627	0	0.443659	0.702972	1.20764	0.796206	1.24442
Acc00845	0	0	0	0	0	0	0	0	0.0939962	0	0	0
Acc00846	0.818681	0.511392	0.552132	0.405975	0.6761	0.313829	1.73394	0.883432	1.97868	1.94108	0.806154	0.472489
Acc00847	0.0721588	0.0851402	0.243325	0.0729969	0.10952	0.0742479	1.30928	0.201924	1.13047	0.503832	0.0241586	0.0943962
Acc00848	6.33386	3.40696	4.14602	4.52289	5.23076	3.83367	4.96457	4.98131	5.17622	6.26714	2.49478	4.26474
Acc00849	216.818	221.768	182.77	182.277	235.594	209.317	155.139	208.067	144.71	249.179	195.471	220.895
Acc00850	1.97783	2.649	3.13642	4.2179	4.44196	4.34519	3.77355	3.49029	2.84416	2.74837	4.40255	4.35303
Acc00851	1.96292	1.85638	1.59162	2.45562	2.0127	1.98891	2.68905	1.27189	2.15259	1.25548	2.21234	1.74946
Acc00852	0.812746	0.511025	0.843831	0.497639	0.535623	0.506167	2.92875	0.678308	3.05361	0.692382	0.451122	0.335751
Acc00853	3.94352	3.92593	3.24135	2.7011	3.83434	1.60617	8.90918	2.72049	9.25257	11.6162	3.0944	4.23183
Acc00854	19.4517	20.3129	16.9421	13.86	14.6688	22.5796	27.1162	25.6965	27.5644	27.3309	31.2038	42.421
Acc00855	3.44493	2.7464	2.16634	2.16632	2.89692	2.52278	3.19395	3.21334	3.22003	2.98452	2.89897	3.01453
Acc00856	4.65625	4.65666	4.16998	3.88764	3.25824	3.37999	4.4824	5.43648	4.77248	3.17318	2.61063	2.38589
Acc00857	0	0	0	0	0	0	0	0	0	0	0	0
Acc00858	0.272952	0	0	0.0552245	0.310708	0	0.325013	0	0.484098	0	0	0
Acc00859	2.62693	2.30242	2.95368	2.64051	2.35223	2.307	2.24849	3.34774	2.16629	2.46134	2.82333	2.29007
Acc00860	0	0.0365122	0.250439	0.0417395	0.281805	0.0849096	0.210556	0.153946	0.0731776	0.117855	0	0.121445
Acc00861	2.85773	4.06187	3.35146	3.81193	3.7568	4.33264	3.52754	3.64459	3.20697	4.55093	4.25463	4.70196
Acc00862	5.61402	5.48015	5.82566	6.11834	4.24939	5.5979	4.72562	7.20709	5.85091	5.73101	6.94662	7.94981
Acc00863	19.9116	20.6879	20.115	21.9383	21.7819	21.5439	16.8173	23.2292	17.8786	20.8595	26.1548	22.7737
Acc00864	3.60937	1.47681	0.942278	8.83377	1.237	1.23796	0.198055	0.362014	0.0688327	0.14781	0.662675	0.647327
Acc00865	14.7968	18.9345	14.4303	17.2301	21.5693	15.7728	23.4497	9.43304	24.1662	16.9263	11.0127	15.1442
Acc00866	0.307838	0.187284	0.136245	0.11678	0.219012	0.336547	5.531	0.61018	5.88623	1.00753	0.0579731	0.113261
Acc00867	0.130501	0	0.264036	0.528067	0.148552	0.671395	0.221988	0	0	0	0.131074	0
Acc00868	20.843	15.5033	17.0071	26.812	22.0174	21.4906	19.2412	16.3216	20.8602	19.8452	24.6391	19.9658
Acc00869	0.619521	0.328938	0.501378	0.325893	0.366711	0.229485	0.168613	0.13869	0.175801	0.165162	0.597353	0.194506
Acc00870	0.109261	0.128917	0	0.11053	0.124374	0.0374748	0.0929288	0	0	0	0	0
Acc00871	6.38253	6.98947	4.92325	15.3749	4.54085	9.44051	0.678559	0.669764	0.212246	0.151925	0.280462	0.117414
Acc00872	13.655	15.1617	15.3218	13.0495	10.3625	12.1892	20.7595	12.8853	21.3625	16.2374	12.5571	10.9792
Acc00873	20.4435	19.3756	17.8666	19.6408	23.8909	23.7737	26.1329	19.5769	24.9407	19.2921	21.3838	22.3721
Acc00874	12.3918	10.315	11.7174	9.65285	8.0784	8.43728	6.81781	12.3476	7.33672	9.89046	6.66628	6.89069
Acc00875	2.2591	2.42319	2.31999	2.49309	2.72743	2.64148	2.06697	3.7994	2.2158	3.03088	1.99399	2.95529
Acc00876	9.6549	9.29497	9.92813	12.4145	8.45414	8.42424	13.4906	11.4305	14.2853	13.0482	11.5622	11.0341
Acc00879	0.0917685	0.365437	0.371341	0.278503	0.417848	0.755402	0.35123	0.385197	0.325514	0.305814	0.829544	1.39557
Acc00880	0.0383708	0.203732	0.0776336	0.155266	0	0.0789633	0.587433	0.143165	0.408317	0.146135	0.0385393	0
Acc00881	0.125237	0.258593	0.168924	0.0844611	0.80784	0.214771	0.0355056	0.0389393	0	0	0	0.0409579
Acc00882	26.4018	25.5082	26.609	25.3331	20.1405	25.4429	26.9128	27.4755	27.9378	35.7745	35.4229	33.7519
Acc00883	5.00587	5.18922	4.77469	6.65556	5.20987	6.18096	5.59571	8.93847	4.94644	6.94508	6.17709	9.68249
Acc00884	3.27798	2.60384	4.09942	5.16991	2.93811	3.58535	3.11728	2.86501	3.13574	2.82615	3.60347	2.93756
Acc00885	2.69335	0	0.698631	3.49312	1.17919	1.70543	0.176212	0.515341	1.89848	1.97263	0.138727	2.23598
Acc00886	8.0521	6.76319	8.18022	5.45342	7.61234	6.77562	8.99588	10.757	9.98452	9.096	7.40209	8.2349
Acc00887	1.75165	1.13114	1.29309	1.77199	0.970023	1.1691	1.40928	2.29628	2.01513	1.03674	1.09364	1.06831
Acc00888	463.68	720.943	453.949	496.901	482.442	531.28	31.3092	136.585	29.6104	94.3151	138.034	196.127
Acc00889	1.56705	1.88881	1.77659	0.98395	0.768883	1.80702	1.51665	2.11695	1.96465	2.72682	2.08953	2.41225
Acc00890	0.0510034	0	0.206385	0.464362	0.116117	0.47232	0.086759	0.71362	0	0.679865	0.61473	0.350287
Acc00891	14.3117	21.7834	14.478	19.1108	19.3323	22.4817	18.8266	17.0874	16.0756	19.8039	18.0161	20.7815
Acc00892	0.585875	0.583263	0.7779	0.851978	1.12542	0.301419	1.33918	0.785579	1.16897	1.11566	1.8389	0.898155
Acc00893	2.27282	2.2986	1.64231	2.46345	1.6632	2.67271	2.48539	2.01907	2.7833	3.1945	2.60892	3.61036
Acc00894	9.71972	8.37527	9.23185	7.5359	5.44046	8.00204	14.4091	9.93618	15.2301	9.33898	10.437	9.16596
Acc00895	0.215053	0.190306	0	0.217551	0.3672	0.331919	1.09744	0	0.762821	0.307138	0.107999	0
Acc00896	0.988636	0.394549	0.451038	0.392203	0.55166	0.179516	2.68744	0.578619	2.66449	0.387597	0.292053	0.399403
Acc00897	2.45892	2.34625	2.61729	2.8552	2.70168	2.48611	3.74627	3.39057	3.62157	3.05375	2.85629	2.83209
Acc00898	5.4845	9.31847	4.21667	6.87976	11.5706	6.99767	9.20497	5.25222	9.59739	4.0383	4.33342	6.02672
Acc00899	31.494	41.016	32.4613	40.2756	47.7553	41.5773	45.3851	39.5755	36.5702	39.4914	39.2719	29.1507
Acc00900	12.4767	11.549	12.312	12.2732	12.4163	10.2389	11.3279	8.71064	12.0823	9.58373	10.6095	10.6266
Acc00901	8.96317	8.01007	8.91064	8.10457	7.7341	9.15435	6.55045	8.15418	7.57548	8.11265	9.69162	9.27173
Acc00902	16.5969	10.323	11.7666	8.87651	10.1044	14.7328	14.3764	22.0797	15.0496	14.0861	23.0918	26.6279
Acc00903	4.50776	4.88453	3.62952	4.74624	3.61284	5.15889	3.67746	4.29053	3.5895	3.59123	3.83457	2.97855
Acc00904	4.08263	3.95419	4.13009	4.30349	4.03746	3.87005	2.91642	3.96809	3.38284	4.27488	4.36963	4.66793
Acc00905	9.39234	8.44928	8.34664	7.79537	8.35827	7.74209	8.56213	8.39791	8.53602	7.83104	7.53124	8.37505
Acc00906	28.0954	14.1686	16.2918	14.2345	7.9555	6.83037	15.6456	17.0714	15.2762	25.5264	16.9501	21.2129
Acc00907	4.4258	5.11543	5.48234	3.74623	4.16405	3.29928	8.94966	4.25465	8.00962	4.68692	3.94628	3.85488
Acc00908	0.814787	0.58993	0.374663	0.149864	0.168635	0.533512	2.89797	0.207276	1.7735	0.493679	0.371985	0.508717
Acc00909	31.3508	28.444	34.8201	36.7226	33.5837	40.6797	29.8643	36.077	27.5965	28.5303	47.0671	35.0008
Acc00910	0.769339	4.27936	4.0026	2.55719	8.75755	3.39263	1.2152	1.02517	0.779697	0.627865	4.52592	3.34278
Acc00911	23.9953	23.4358	24.2315	22.5249	24.5301	23.8655	21.3052	28.7546	21.6899	29.9936	26.3455	28.7143
Acc00912	36.5236	39.8593	34.868	44.9714	49.4895	40.9059	54.0499	44.6633	55.399	42.6066	44.5519	41.2144
Acc00913	8.89324	7.91128	8.71252	7.38663	8.3651	7.17609	7.56389	7.42219	7.42978	8.7349	8.5092	6.15372
Acc00914	12.5027	9.38222	11.5097	12.0914	9.27931	14.254	12.2501	10.8225	11.8632	12.0708	9.19217	9.20006
Acc00915	0.190787	0.458259	0.358438	0.330862	0.52743	0.280444	0.370899	0.406769	0.435051	0.129753	0.602251	0.454597
Acc00916	1.45539	1.44246	0.530031	0.883377	2.18685	1.91683	1.88152	0.868833	1.96173	1.552	1.05248	1.82775
Acc00917	0	0	0	0	0	0	2.13724	0.0901513	1.97124	0	0	0
Acc00918	8.36188	6.04148	9.69047	7.38824	8.07266	4.46535	13.2336	3.65305	12.0144	2.36832	3.77406	3.94627
Acc00919	21.3027	25.7763	22.43	26.8277	29.3961	26.2139	24.1086	16.9509	23.2087	24.0911	17.8157	19.1945
Acc00920	10.412	7.08231	5.18793	2.04371	2.29969	2.63839	4.62609	2.17435	5.44345	0.443892	0.390215	0.228707
Acc00921	1.91817	2.84824	2.30225	1.80889	1.55435	0.802862	2.32273	1.72857	1.15322	1.39297	0.946971	0.956935
Acc00922	48.2241	54.8421	42.3389	66.9002	67.4921	49.4132	53.9079	33.3457	46.6897	69.3523	47.5602	55.8688
Acc00923	29.2248	40.0793	37.6543	49.7886	56.4384	54.9056	25.1655	85.917	22.4347	30.3176	45.7092	53.4237
Acc00924	4.63605	6.1038	6.86333	6.23413	6.56446	2.73418	6.10693	3.58608	6.56783	4.79093	8.68819	6.87832
Acc00925	9.21353	10.0073	8.63116	9.52483	7.44214	11.7659	7.38545	11.7022	8.19276	15.4299	21.0941	17.7821
Acc00926	10.1442	9.30933	8.36173	10.7054	12.8304	12.3064	14.5928	9.98793	12.3829	12.1626	11.824	12.0416
Acc00927	2.83477	3.12263	2.80798	3.89827	3.17646	3.60047	2.56172	2.9885	2.54	3.19108	3.3959	4.24434
Acc00928	23.0058	33.2222	26.0865	37.8506	35.6128	39.4747	16.0191	41.5035	14.9085	37.9116	68.1144	67.0949
Acc00929	29.0452	30.6307	31.2472	32.0979	33.0628	34.3793	17.3777	26.9058	19.1133	22.9248	22.0506	26.8069
Acc00930	3.08641	1.6188	2.14	2.54341	2.38827	2.92599	3.25183	1.27773	3.03681	2.9304	2.87357	2.38171
Acc00931	43.4677	44.3022	41.879	44.9663	39.3365	43.8959	33.2105	61.62	37.3952	44.5267	45.1386	46.0207
Acc00932	2.54787	3.39835	4.63201	3.95958	2.2698	4.93931	4.17701	6.54423	3.89665	4.32443	5.45192	3.73157
Acc00933	23.7223	29.513	26.6802	31.056	34.787	32.8805	34.0624	32.1501	33.0397	39.8589	32.9367	45.3172
Acc00934	11.0834	11.5886	12.814	11.6793	12.7291	10.7933	12.4286	9.38447	13.6897	13.1282	12.7886	11.4244
Acc00936	0	0.372315	1.13499	0	0	0.432911	0	0.130815	0.16582	0.13353	0	0.73385
Acc00937	0	0	0.0481368	0	0	0	0	0	0	0	0	0
Acc00938	0.0702981	0.311043	0	0.355573	0.240066	0.144667	0.29895	0	0.436373	0.0669328	0	0.206915
Acc00939	0.0387499	0.137163	0.392003	0.196	0.0882196	0.358846	1.25239	0.650608	1.13397	0.664107	0.661641	0.26613
Acc00940	0	0.324035	0	0	0	0	0	0	0	0.0871606	0	0
Acc00941	1.07961	0.996028	2.04489	0.743591	0.418363	1.03996	5.35309	2.01406	5.15354	1.90276	1.61499	1.32968
Acc00942	40.3386	42.4862	39.0435	54.2135	46.0506	49.5207	47.2612	39.5787	52.3687	59.7696	44.0186	55.2031
Acc00944	2.02684	1.37157	1.20612	0.964883	1.76432	0.736064	2.33229	0	2.43172	1.2487	0.359248	0.81883
Acc00945	0.286738	0.222024	0.253812	0.435102	0.4896	0.553199	0.823084	0.334327	0.222489	0.307138	0.467996	0.386825
Acc00946	7.91131	8.0416	7.24621	5.62387	9.7358	6.8203	4.81923	6.28252	4.64546	3.15554	7.30179	8.0767
Acc00947	37.4629	34.4577	33.1715	30.1028	31.8204	36.8606	36.4647	33.721	37.365	34.1085	49.8132	39.9732
Acc00948	4.63457	4.99067	4.32127	3.36096	4.76713	6.26257	6.67256	4.06258	6.61041	3.8013	7.73951	5.9715
Acc00949	3.63302	4.16324	3.49016	4.07182	3.71901	4.92151	1.66724	4.19331	1.92374	3.08581	4.069	4.07733
Acc00950	0.326008	0.0824264	0.188456	0.329794	0	0.287525	0.396109	0.0434416	0.454296	0.221715	0.0935542	0.319856
Acc00951	5.65683	5.53805	6.33097	5.89364	4.96317	5.3565	6.72936	8.48454	7.31623	8.05219	9.23036	8.05776
Acc00952	0.07165	0	0.0724829	0.0724822	0.0815607	0	0	0	0	0	0	0.35149
Acc00953	13.8939	11.4189	11.6321	10.2426	12.3254	10.0895	18.2825	8.75909	18.3538	10.6438	9.20704	8.58641
Acc00954	1.87921	1.47819	2.71957	1.34657	1.45581	1.3965	3.01903	2.7267	3.00887	2.08746	1.52046	1.30599
Acc00955	36.575	43.8847	43.3102	45.3176	33.8002	44.9007	29.6828	71.983	29.6226	66.6295	66.1707	67.4452
Acc00956	0	0	0	0	0	0	0	0.103177	0	0.0702115	0	0
Acc00957	1.32579	1.3838	1.27242	3.886	4.48882	2.58843	0.491522	0.317092	0.391894	1.16522	3.10709	1.6343
Acc00958	1.69822	4.82718	1.77002	0.885004	0.410057	0.635414	3.37021	6.09623	3.10317	2.1559	0.0516874	0.201961
Acc00959	5.19244	3.90971	2.53424	2.16561	1.97022	2.48392	5.11358	1.14711	4.80651	0.78061	2.37888	1.29596
Acc00960	2.78045	3.44468	2.644	3.60031	3.10174	2.40319	3.35806	1.19302	2.76153	1.48251	2.23413	2.18238
Acc00961	4.75025	2.27907	1.85271	1.85269	1.75901	0.647778	5.5005	1.60154	4.77071	1.19883	0.51735	0.056152
Acc00962	5.21117	6.26773	5.88431	7.7776	6.7257	6.60814	4.13569	3.67986	4.05165	4.19298	5.8791	6.94913
Acc00963	4.2137	1.29527	4.93574	4.12803	1.76715	3.42292	2.9048	0.910206	2.55664	2.1538	1.64834	1.39257
Acc00964	4.30571	2.09391	5.72921	4.51269	5.21038	6.50586	4.45391	1.12166	3.78383	3.10239	2.41556	2.89242
Acc00965	16.9373	18.6378	15.4329	18.4707	15.9528	19.0756	16.8916	24.2395	17.2566	16.0883	21.9985	20.3498
Acc00966	24.2572	21.576	21.0516	14.0763	18.6289	13.8474	21.1965	21.4254	20.2216	16.5705	13.8923	10.0658
Acc00967	58.0909	63.4776	56.3255	58.3276	56.5136	58.6269	51.4596	69.3624	54.0101	68.3865	68.9714	64.6122
Acc00968	4.43242	6.48042	5.78364	5.58863	5.84987	7.40294	9.67052	4.37412	6.94972	4.89302	6.25845	5.86139
Acc00969	26.3911	19.7671	23.2952	13.0871	21.4021	20.8544	7.92218	5.63132	8.7188	4.02371	3.29172	2.70777
Acc00970	1.07362	0.771935	1.45945	6.78807	4.08648	7.52579	1.34117	1.03274	1.4876	1.4375	6.97549	4.27928
Acc00971	25.5607	22.9732	21.5089	28.4535	22.1542	28.2553	17.8001	23.5315	18.6772	30.9687	32.5013	27.171
Acc00972	23.4555	22.1366	22.567	20.9294	18.2913	17.6543	13.5415	15.7845	13.2576	14.6549	16.2574	15.2168
Acc00973	15.4249	15.2558	12.8505	14.342	17.1712	15.1713	20.4506	15.6575	23.7363	23.9736	20.8468	17.582
Acc00974	56.7516	54.0221	58.4424	55.5695	55.4438	54.7613	58.0831	62.9193	57.2343	61.6599	72.1011	68.0382
Acc00975	30.5695	34.8376	30.2437	34.0125	35.5644	38.7062	27.5654	26.5465	28.3027	39.7484	35.4379	33.6481
Acc00976	0	0.0883929	0	0	0	0	0	0.186345	0.177156	0	0	0
Acc00977	1.9332	2.02178	2.25199	0.651884	1.46707	0.964445	5.7797	2.02181	6.96119	1.95221	0.706069	0.287381
Acc00978	17.5307	16.4479	16.0251	20.1274	17.5032	17.4732	11.6408	15.3277	11.6126	15.324	12.3466	13.3454
Acc00979	14.1803	14.6575	12.5369	16.7961	18.4929	16.6752	17.7024	19.859	16.0972	21.1409	23.4584	21.4341
Acc00980	29.9474	32.7995	31.4457	28.2709	32.7438	29.6445	19.2434	31.3066	19.2773	20.7196	17.9514	22.5331
Acc00981	0.911163	0.680325	0.921755	1.15218	0.518598	1.11333	0.70231	0.903028	0.656501	1.08443	1.11536	1.17333
Acc00982	162.235	183.41	174.972	213.66	189.617	218.281	157.574	210.762	160.219	252.266	265.357	267.659
Acc00983	3.05743	2.68463	2.08596	1.03098	0.890319	0.975488	27.6369	4.00149	30.3704	7.28895	1.95202	1.67427
Acc00984	5.66474	6.35861	4.34602	1.80762	0.90882	0.977976	2.87785	1.73767	2.6634	1.70132	1.71834	1.64124
Acc00985	54.1759	51.2844	51.2129	54.3478	50.1662	43.4527	74.2516	61.3754	71.2042	62.8641	57.5269	53.3119
Acc00986	0	0.0876876	0	0	0	0	0.252836	0	0	0.188694	0.0995257	0.388882
Acc00987	201.29	234.279	244.831	308.308	223.181	309.78	187.866	358.852	185.664	325.014	552.555	437.048
Acc00989	34.8837	32.5665	38.6149	37.8755	45.3222	35.7997	26.4849	26.9168	23.5651	26.6058	29.8089	23.026
Acc00990	0	0.210227	0	0	0	0	0.404107	0	0.210667	0	0	0.388469
Acc00991	0.484657	0.428885	1.22573	0.612858	0.551695	0.623361	0.721369	0.678113	0.859569	0.461455	0.730179	0.356633
Acc00992	2.66862	1.99822	2.28431	2.49195	3.03774	1.58416	5.3251	2.6807	5.55212	1.46588	2.26798	3.52458
Acc00993	3.36289	3.37269	3.14683	3.79884	3.66855	3.69093	4.05196	5.17575	4.27441	6.05693	5.40426	4.56421
Acc00994	11.464	14.3454	12.3221	11.0535	13.8653	12.9018	13.94	11.3617	14.6137	11.3416	9.53533	10.8083
Acc00995	1.23269	1.90896	1.62112	1.43406	3.36767	2.60017	1.36296	1.03484	0.929155	0.997625	1.67144	1.51178
Acc00996	5.16169	1.78556	3.27542	1.28168	2.88441	1.30364	4.31031	0.744089	3.24571	1.16163	0.282783	0.276234
Acc00997	6.5439	8.21929	9.56692	7.43138	7.25683	6.68991	10.1978	9.2938	9.24737	8.24051	6.53024	7.20743
Acc00998	0.911071	1.27299	2.18288	1.06718	1.63751	1.13481	2.52857	0.760368	3.06159	0.913112	1.05956	0.799786
Acc00999	0.112647	0.149526	0.0569783	0	0	0.0579542	0.33533	0.210149	0.449519	0.0536272	0	0
Acc01000	4.67983	5.08629	4.98841	5.60794	4.32607	4.45982	5.97044	5.62498	6.08571	5.02398	4.35337	4.23714
Acc01001	6.51547	11.7302	8.40948	16.2127	23.6141	24.5046	12.9303	11.3865	10.8915	13.3341	18.2783	17.0467
Acc01002	6.73116	8.42296	8.93734	8.77766	11.1342	14.1226	13.0154	16.1381	12.8708	21.53	42.8355	40.4503
Acc01003	5.67262	6.92085	6.2479	6.28179	7.37427	7.04566	5.53839	4.63378	5.26849	4.76188	3.84331	3.62256
Acc01004	15.3976	15.4941	12.1904	12.1381	16.2964	14.1477	13.2712	18.2533	11.2796	14.7095	16.4479	15.8649
Acc01005	213.426	293.117	194.386	422.784	367.936	265.032	195.677	141.467	205.236	105.96	176.109	155.87
Acc01006	13.7508	15.2974	11.5259	22.5217	21.9139	24.1204	9.0221	13.0707	6.96795	6.85797	16.4419	14.7762
Acc01007	19.9699	21.1469	18.3934	20.7025	22.0417	23.209	12.613	18.2552	13.0234	19.5459	28.7797	25.4663
Acc01008	15.5515	14.6321	13.7795	14.0373	13.4739	14.8775	10.5629	16.1027	11.7883	16.7489	16.1685	19.5103
Acc01009	284.222	224.278	263.86	212.589	280.546	250.178	175.05	191.772	172.12	824.816	338.505	350.19
Acc01010	0.443826	0.248054	0.519877	0.661656	0.345674	0.264391	0.735099	0.370411	0.849296	0.644989	0.727318	0.641717
Acc01011	0.365275	0.754228	0.923802	1.29331	0.693	1.37812	2.01938	1.41966	1.88952	2.43452	1.34522	1.07514
Acc01012	0.978757	1.78999	1.05614	0.7921	1.41124	0.738535	1.22093	0.365184	1.04153	2.11231	0.524296	0.192057
Acc01013	15.3429	23.5172	17.6972	11.798	14.7992	9.39359	17.5619	19.3049	15.8099	12.1965	13.538	18.2892
Acc01014	0	0	0.0611869	1.59084	0	0	9.92845	1.63611	9.81536	0.172765	2.61223	1.12751
Acc01015	0.63364	2.01861	3.33323	3.5896	2.30811	5.73746	0	0.354626	0.674279	0.603306	0.509138	0.621682
Acc01016	2.46001	2.61231	2.5791	2.12661	0.967371	1.97896	3.42375	2.71184	4.04567	2.42742	3.3693	1.3165
Acc01017	0.459031	0.101552	0.270881	0.0773937	0.217719	0.15744	0.780831	0.285448	0.373138	0.254949	0.153682	0.337776
Acc01018	10.0083	9.70746	10.1689	13.7057	10.4972	12.7264	13.01	10.5177	11.7819	10.3614	14.0468	12.821
Acc01019	0.53932	6.84069	2.77341	4.04641	1.58596	1.84978	0.305802	2.59916	0.916662	1.49771	4.60435	3.74809
Acc01020	0	0.625776	0	0	0	0	0.150362	0	0	0	0	0
Acc01021	0.436021	2.08357	0.529308	1.76434	0.794131	0.852425	0.40793	0.0813419	0.425321	0.539692	0.262762	0.59891
Acc01022	2.3741	8.74245	4.95834	6.19786	5.57932	4.80686	1.23759	3.28603	1.42617	3.71879	6.15361	5.93595
Acc01023	0	0.0384496	0	0.0659313	0.0247298	0	0.166297	0	0.346772	0	0.0218202	0
Acc01024	9.67566	10.792	8.42867	14.5121	10.8993	8.57303	4.77188	7.42699	5.8095	7.35718	11.2029	9.75677
Acc01025	17.6657	18.5922	13.9733	14.488	9.43399	15.1851	11.1915	41.6362	9.86355	11.3518	20.1529	20.0428
Acc01027	1.66025	3.45694	1.28436	2.17352	0.889365	2.00979	1.49514	4.64592	1.38567	1.76675	4.41409	3.73694
Acc01028	1.37547	1.61277	1.21753	1.42623	0.665433	0.743027	1.87178	1.57168	1.92109	1.57155	1.45059	2.29417
Acc01029	2.56159	3.25492	2.82393	3.15612	3.81312	3.71709	3.29596	2.20559	3.02876	3.37702	2.27598	3.31878
Acc01030	8.0321	9.17554	8.16241	9.93514	9.35091	9.57947	6.58306	9.05868	8.45013	10.1852	9.79087	10.2805
Acc01031	0	0	0	0	0	0	0.0489779	0	0	0	0	0
Acc01032	1.22232	2.18335	2.19827	2.38143	3.19504	2.81819	4.11992	3.0615	3.17149	2.75864	1.90973	2.19863
Acc01033	2.10991	1.93543	2.55092	2.2906	2.37247	3.04469	2.27599	3.79214	2.64682	2.3029	2.19671	2.60025
Acc01034	10.5666	7.18866	7.22928	7.16742	4.03258	2.95381	3.22082	7.97617	4.27891	2.84958	2.88331	2.7566
Acc01035	21.7338	28.2605	23.4822	35.2977	38.2041	26.6227	19.6168	29.6506	14.5532	29.1397	28.3632	35.2494
Acc01036	20.1773	26.9598	20.715	24.8577	34.566	27.031	15.4621	22.175	14.704	24.7275	31.1011	26.7547
Acc01037	4.03562	4.2461	4.30756	3.95391	4.77469	5.75459	4.91885	3.26044	6.45295	5.71826	6.28748	5.30007
Acc01038	36.9308	16.4646	34.499	30.9991	26.8465	29.7747	88.7046	16.5264	90.8902	36.1865	42.9152	21.3963
Acc01039	4.35848	5.1011	4.40915	5.40471	2.88079	3.472	28.2209	5.63922	25.6837	9.50446	4.23641	3.44858
Acc01040	0	0.111324	0	0.0424207	0.0477339	0	0.178327	0	0.148744	0	0	0
Acc01041	34.622	35.7397	34.9933	39.3905	35.7963	37.6229	26.9033	41.2669	27.4214	36.0468	43.5064	36.8423
Acc01042	9.01716	7.8816	6.09997	6.54761	4.91181	5.74908	14.2564	6.86294	13.4906	3.47633	3.72272	4.28781
Acc01043	8.18258	12.8407	5.7392	12.3612	12.0466	12.5731	8.25855	13.1279	10.7391	12.1537	10.191	14.9859
Acc01044	3.32551	3.12448	1.74438	1.49517	1.68244	2.06997	14.9801	4.74866	16.0192	2.97086	1.40202	1.36955
Acc01045	23.0422	29.6528	23.389	18.7268	21.3392	17.7619	25.7762	11.5844	24.52	11.0067	4.78558	6.74389
Acc01046	6.63859	5.67015	5.97192	5.78059	4.80673	5.83643	6.18229	5.91796	5.47712	6.14076	6.64664	5.04988
Acc01047	4.28965	6.02666	4.69741	3.26579	4.02721	5.91545	5.94281	3.05252	7.01971	5.81064	3.73106	3.29754
Acc01048	0.034276	0	0	0.104022	0.0390171	0.105805	0.408134	0.191831	0.455929	0	0	0
Acc01049	0	0	0	0.0336976	0	0	0	0	0.0295393	0	0	0
Acc01050	0.104511	0.46242	1.69161	2.00876	4.40176	2.68841	0.0444442	0.194969	0.0926779	0	0	0.563961
Acc01051	13.679	8.85495	11.0381	4.8998	6.90703	6.79107	15.1653	6.05701	13.9239	5.92929	4.43714	4.9088
Acc01052	5.68515	5.2106	6.70977	7.7367	5.93223	5.7801	6.38955	6.37618	7.80228	5.73519	8.29327	8.63241
Acc01053	0.921034	0.388117	0.221843	0.266209	0.249627	0.180514	4.43903	0.695475	4.12267	0.835183	0.440514	0.0430311
Acc01054	12.256	11.6194	12.734	11.8189	8.32273	10.0049	8.43665	13.6398	8.03433	10.3201	13.718	12.4537
Acc01055	8.58459	11.7229	7.67047	7.62632	9.02796	7.9812	6.70837	14.7956	7.84451	4.85439	4.02666	3.89064
Acc01056	5.62385	3.33438	3.86867	8.70443	4.67328	5.32373	3.30041	1.52128	2.99227	1.65993	1.1862	2.15191
Acc01057	3.87816	2.98618	4.86584	4.50913	1.97796	2.92805	3.59831	3.24161	4.28768	3.62057	3.13639	2.56959
Acc01058	1.68292	1.40652	1.13499	0.0945816	0.957853	0.38481	6.3616	1.657	6.38408	1.15726	0.657344	0.366925
Acc01059	347.315	323.008	279.098	335.281	396.448	299.125	100.733	180.976	98.221	141.999	154.398	188.684
Acc01060	5.62608	6.6237	5.45268	6.90533	5.87806	5.8092	4.0322	6.4956	4.33493	4.91659	6.10522	5.70326
Acc01061	95.9381	88.889	78.4929	93.527	106.291	94.6025	97.8994	123.812	91.8021	101.983	95.9477	94.0271
Acc01062	5.69549	5.25009	5.94175	6.18176	6.61837	8.85162	7.46804	5.86601	6.68159	5.93123	6.37598	7.04323
Acc01063	11.7681	11.4249	11.2576	12.1128	11.445	11.521	13.6822	9.67679	13.7184	13.2716	11.3608	10.0439
Acc01064	0.0831652	0.073595	0	0.0841311	0.426009	0.0427865	0.0707338	0.0775744	0.0737493	0.0791839	0.334122	0.163192
Acc01065	9.22442	10.7351	9.30735	8.21372	12.934	9.41733	12.463	9.11966	10.5872	9.10303	7.79316	9.12105
Acc01066	10.2942	7.86738	8.46127	7.92867	9.72071	13.3607	9.40215	10.5297	11.5146	10.5254	11.6319	9.52609
Acc01067	4.92668	3.63312	3.01114	4.36091	3.27142	6.12542	4.27754	6.12731	4.27786	5.66808	3.40197	9.86882
Acc01068	12.5029	15.0017	10.144	13.8527	10.8437	12.6714	9.96769	24.6985	9.42006	11.4867	9.41049	9.89965
Acc01069	0	0	0	0	0	0	0	0	0.116955	0	0	0
Acc01070	35.168	32.9459	15.223	38.5647	33.8151	29.5339	41.0508	14.0365	40.9722	9.23342	29.8925	25.0444
Acc01071	26.0093	31.0768	33.1208	67.7212	56.757	59.2459	17.1122	17.7776	13.2029	30.0931	55.4436	51.0728
Acc01072	3.25753	10.5398	9.93769	11.7397	13.1522	14.8738	5.9741	15.1452	6.31906	18.028	21.0625	34.907
Acc01073	2.17764	3.25189	1.99642	2.75366	3.17603	4.2713	3.41486	4.69725	1.56901	3.49884	3.48585	2.47038
Acc01074	1.19499	1.56103	1.46792	1.35278	1.61938	1.25886	1.35515	1.67198	1.53908	1.67958	1.54316	1.81449
Acc01075	0.473002	0.611758	0.0736155	0.368074	0.207088	0.673887	0.15473	0.169694	0.613041	0.034643	0.182723	0.0356982
Acc01076	2.63867	4.95025	2.72273	4.96493	4.50548	3.52958	5.65549	4.23341	5.24142	3.3163	4.98249	3.98687
Acc01077	47.4471	48.7206	50.3433	39.1506	46.5432	41.1264	55.1577	62.1236	51.3433	55.1685	59.4706	56.1195
Acc01079	1.49257	1.19621	1.62388	1.22502	2.0196	1.7676	1.82037	1.99641	1.54834	2.46685	1.9517	2.92881
Acc01080	19.7205	17.7088	16.3426	19.9496	19.5491	18.0452	27.4801	24.8432	26.7802	24.8044	17.9799	20.9191
Acc01081	4.05157	2.1076	3.98789	4.01555	2.30599	4.11253	6.65906	1.50657	6.77301	3.44057	3.10702	3.03505
Acc01082	4.04174	3.4423	3.87757	4.54938	3.1968	3.78778	3.88947	4.51342	4.15625	3.61338	4.78372	4.5426
Acc01083	3.54311	2.20457	3.69631	2.8002	4.15923	4.21533	9.79384	3.97623	9.62225	5.53464	6.5613	5.6489
Acc01084	0	0	0	0	0	0.250566	0	0.454292	0	0	0.856051	0.238921
Acc01085	33.4111	38.8964	33.7635	38.5916	38.9651	41.9284	27.7504	44.4882	27.7963	34.1178	55.8105	51.9318
Acc01086	0.0723456	0.0640205	0.402527	0.036593	0	0.0372201	1.87671	0.607339	1.53971	0.516617	0.145327	0.212941
Acc01087	29.6534	30.5105	25.8615	31.9918	31.0762	33.0546	23.6446	30.9803	22.6178	36.9169	38.0569	32.009
Acc01089	17.9497	13.9897	17.1588	17.3252	16.9646	15.9277	13.796	18.8167	12.3397	18.9719	17.6151	20.6
Acc01090	17.089	34.1721	23.6533	2.47921	10.782	12.1996	21.9708	4.44842	23.8473	1.95503	0.598747	0.454906
Acc01091	1.66983	1.20061	0.739042	0.527882	0.594	1.39601	0.621348	0.292045	1.11058	0.695576	0.524113	1.43353
Acc01092	4.98368	8.60868	6.04994	5.28356	6.17226	6.44073	5.12038	4.57427	5.02047	5.08675	4.60513	3.67701
Acc01093	4.76821	6.73326	5.3368	7.79986	5.71647	5.4804	4.91833	4.5423	6.07264	4.10527	4.07588	5.47453
Acc01094	4.01221	5.64954	6.35631	5.66701	6.31937	5.3487	6.00938	7.27313	5.14672	5.71819	7.14725	5.17438
Acc01095	22.2078	22.0488	19.1	20.8219	23.5179	24.1246	15.9266	13.1362	15.3019	9.72506	9.94802	9.11026
Acc01096	14.8033	17.378	13.8032	22.089	18.4655	21.4809	11.8769	18.3922	12.9679	15.8636	19.8846	20.6001
Acc01097	1.72873	0.684984	1.59221	0.652541	0.558047	0.663724	0.680298	0.409146	1.00675	0.417635	0.207322	0.227835
Acc01098	9.81858	13.2658	13.6575	11.6176	10.9771	12.3128	14.6514	13.2471	14.1876	13.5637	13.824	17.4604
Acc01099	6.0294	4.35806	8.28786	11.8264	16.556	20.2694	13.1922	3.52041	13.1832	6.17898	7.44273	10.9733
Acc01100	0.808359	0.97546	0.817756	0.297363	0.585564	0.151229	1.31255	0.891111	0.716837	0	0	0
Acc01101	6.87245	5.43918	6.08737	5.4998	3.08515	2.68913	16.8631	3.25036	17.768	3.87077	3.77538	1.09214
Acc01102	0.739155	0.981145	0.140203	0.560805	0.262936	0.855623	15.9917	2.37003	17.5338	2.15529	0.649601	0.0906508
Acc01103	14.2026	10.1759	11.5943	15.1764	14.5634	11.5186	12.0148	10.0513	12.0881	11.3112	14.4944	10.3482
Acc01104	0	0	0	0	0	0	0	0	0	0	0	0
Acc01105	9.11938	8.68794	11.4694	11.5524	12.0174	12.0885	5.27563	4.36811	5.60982	6.57078	8.4993	8.94729
Acc01106	4.95986	5.25125	5.76417	5.40573	4.5705	6.22743	5.62462	6.03088	4.86956	5.14407	7.35386	7.03871
Acc01107	3.44246	2.57766	3.4289	3.53602	3.07461	3.26965	8.10799	2.42063	7.84311	3.78192	1.59581	2.85788
Acc01108	26.3777	28.374	28.5008	31.4414	25.0625	27.9772	19.3078	29.9082	19.1452	28.6156	32.4192	31.8781
Acc01109	602.919	716.214	625.08	753.062	1017.98	834.122	630.926	562.214	632.58	538.715	736.193	771.167
Acc01110	4.16079	4.89216	5.8575	4.47403	4.57071	5.02972	4.99892	4.36961	4.59279	4.54338	5.02657	4.65322
Acc01111	12.4839	10.3194	12.1395	9.44716	10.355	13.4427	9.25969	10.1552	7.68065	8.06236	7.14414	9.02005
Acc01112	11.5322	14.6298	12.2374	14.1136	14.3208	17.4258	16.5989	14.142	14.6605	21.4228	18.3058	16.5368
Acc01113	4.85077	4.50567	4.45472	4.55908	3.44619	5.62838	7.75394	3.59406	8.26755	4.71682	5.5977	4.55671
Acc01114	2.25724	1.68463	1.81578	3.79659	2.50755	3.66577	3.77026	1.0147	3.6416	1.86435	4.15189	2.08123
Acc01115	2.34686	1.50186	1.44863	1.31448	1.13198	0.804934	4.42063	1.33571	3.75077	1.51492	8.94924	4.72222
Acc01116	18.5796	16.3541	14.5966	17.7956	24.187	21.8631	14.4575	24.9818	15.7749	20.3248	20.7457	16.8715
Acc01117	9.7412	13.5934	8.71739	5.6852	8.67187	6.89632	6.76262	51.0233	6.20186	6.61924	4.13938	8.33207
Acc01118	0.596924	0.862781	1.1876	0.744757	0.679491	0.532312	0.9477	0.278398	1.09397	1.11775	0.459652	0.917533
Acc01119	28.7828	38.6007	24.9374	28.4521	32.283	31.9352	24.72	28.556	24.5664	26.4214	36.8793	36.1633
Acc01120	82.5838	58.5084	74.8232	77.5616	66.8018	64.392	61.897	61.2596	64.0703	99.0179	76.7304	78.2061
Acc01121	9.76105	10.9086	11.147	13.6918	12.4858	11.7521	13.8224	10.9821	17.4457	13.5574	14.7564	11.2553
Acc01122	8.31661	8.05388	7.14335	8.691	5.93918	6.76114	7.90758	7.64774	7.9664	7.11542	8.31374	7.64007
Acc01123	44.1366	39.4802	34.325	46.3398	53.0952	34.5752	19.1884	22.1575	16.9102	21.6796	37.8263	16.572
Acc01124	2.53156	2.72725	2.44964	2.44962	0.877049	0.906037	0	0.308006	0.0976061	0.523994	1.43717	1.07991
Acc01125	7.67913	11.4936	9.49471	9.30281	12.9501	12.1936	11.6918	9.55053	9.33182	9.74869	13.5213	15.5335
Acc01126	0.824901	1.29773	0.741769	1.11264	0.417334	0.565855	0.62364	5.6426	0.48767	0.261804	0.644407	0.809334
Acc01127	1.04322	3.82458	2.33685	2.11068	0.933055	1.99351	1.01404	9.4529	1.78414	0.993283	0.972963	0.950428
Acc01128	0	0.0868789	0.0662119	0.0331056	0	0.033673	0	0	0	0	0.0328693	0
Acc01129	3.91905	5.21406	6.7535	5.79647	8.24541	7.14728	3.35622	5.87415	3.21169	2.5734	1.35733	2.86393
Acc01130	10.8302	13.5321	12.7396	12.9579	14.9086	15.4383	15.1176	12.4179	14.6134	18.0198	16.0817	17.4743
Acc01131	0.873235	2.25385	1.47231	1.10422	1.32536	0.524134	1.17595	1.62906	1.22608	0.554287	1.02325	1.28513
Acc01132	38.2625	42.8294	34.2731	38.6145	44.4906	46.1356	39.1449	45.9119	35.631	29.2142	37.8803	40.9451
Acc01133	0.360852	1.0112	0.547571	0	0.410766	0.123767	0.460369	0.224396	0.799992	0.458103	0.543656	0.295036
Acc01134	26.5588	25.681	26.4365	24.76	19.9663	21.4578	38.2117	38.4848	35.1807	33.0178	24.9874	23.5029
Acc01135	1.99409	3.52924	2.38887	1.22097	3.04647	2.42979	2.63329	2.74111	3.44357	3.34758	2.00285	1.85349
Acc01136	0.631492	0.0931372	0.425888	0.106471	0.239613	0.541478	0	0.196346	0	0.701471	0.105711	0.41305
Acc01137	10.8387	9.1347	9.9857	7.70131	8.48232	8.6299	11.7427	14.5934	12.6151	8.99913	8.45632	8.00727
Acc01138	0.0377679	0.56817	0.191035	0.382065	0.042992	0	0.0642448	0.0352289	0.0669836	0.0359598	0	0.444662
Acc01139	2.03128	1.95521	1.62229	2.52353	1.86603	2.01675	1.81858	1.96121	2.18052	1.69653	2.86345	1.53842
Acc01140	12.3714	14.8031	12.5568	12.3072	12.3515	12.1375	9.57828	11.1947	10.0231	10.8008	12.4257	12.6218
Acc01141	3.48397	3.51831	2.90251	2.25979	1.84297	1.70807	6.01354	2.06455	5.57931	2.43911	1.46146	1.58847
Acc01142	11.8207	9.47795	8.65475	8.45647	13.3071	11.0205	8.44292	7.61466	8.04998	7.52393	4.65721	5.83085
Acc01143	0	0.310068	0	0.118153	0.398855	0.240355	0	0.326834	0	0.111205	0	0.229184
Acc01144	13.285	14.5389	11.545	7.14855	8.68744	7.52555	7.39253	15.2262	7.92702	6.18994	6.88459	5.37318
Acc01145	179.965	127.512	162.51	173.465	183.603	186.602	95.582	105.351	97.9281	123.418	158.259	155.103
Acc01146	52.2527	42.6413	37.8454	40.1589	47.1561	38.4936	38.2599	32.6198	42.1898	40.2172	35.2774	33.8619
Acc01147	11.2158	9.95915	10.2971	10.8409	7.30179	11.7381	10.16	9.0287	9.26473	8.04574	12.0367	10.1374
Acc01148	10.0769	11.6394	9.4429	15.9347	7.60692	10.9689	8.4804	9.54789	8.74787	10.3015	12.1454	10.251
Acc01149	7.23802	8.42639	9.54282	7.53215	7.59762	8.69901	11.3534	8.63299	10.3907	8.69913	8.81912	9.16784
Acc01150	7.71165	9.60153	5.44276	1.63281	3.4705	4.61332	0.686398	0.0836421	0.397589	0	0	0.0879782
Acc01151	9.50107	11.0815	8.80135	9.16951	12.4313	10.6751	5.75877	9.67728	7.06955	11.2298	10.6397	13.0005
Acc01152	0.492831	1.57003	1.79482	2.29335	2.5806	1.82556	2.85031	2.11462	3.84589	3.7539	5.44495	3.38472
Acc01153	2.96574	3.70589	3.43743	3.76907	3.80008	2.91359	5.01949	3.30852	4.71807	3.67515	3.27814	3.43616
Acc01154	1.84684	2.27383	2.03077	1.6246	2.74213	3.38751	2.5269	5.01826	3.91634	2.90523	3.46796	5.12084
Acc01155	6.91626	8.44493	7.2994	8.94756	9.99255	9.30618	8.03177	8.46734	8.69853	11.6823	9.58502	11.2878
Acc01156	0.475037	0.649666	0.655308	0.961109	1.22897	0.666532	0.826423	0.624371	0.861655	0.842915	0.0650623	0.338962
Acc01157	0.0540755	0	0	0	0	0.278205	0.0459923	0	0	0	0	0.053055
Acc01158	3.41667	5.61507	1.48131	4.60848	4.63009	4.52004	1.10703	12.4444	1.15422	1.39419	0.817067	1.1174
Acc01159	2.99762	2.18317	2.25422	2.92509	3.41225	2.64767	2.16598	2.62289	3.15224	3.20772	2.82428	2.68078
Acc01160	42.2937	45.7752	42.9144	46.1381	38.2756	44.502	40.3089	47.4179	41.0382	52.7412	50.8986	46.8741
Acc01161	2.34223	2.16441	1.92911	1.25811	1.53366	1.36498	2.08026	2.57146	1.92999	1.67751	1.62386	1.60659
Acc01162	9.3145	13.8264	9.32146	13.2728	12.8831	12.6758	2.72591	5.23168	2.30922	8.58251	17.2019	19.4567
Acc01163	9.92743	8.1804	9.4736	9.92076	8.50977	7.65079	9.09299	7.08563	9.62321	12.9346	10.2536	7.80785
Acc01164	44.5866	64.762	46.3492	98.7114	107.458	115.59	51.2599	68.2637	55.8084	99.6406	143.304	147.326
Acc01165	0.800465	1.15912	0.441693	0.662533	0.579846	0.149753	0.680812	0	0.645306	0	0.511624	0.142793
Acc01166	0.89817	0.227089	0.0649008	0.1298	0.073029	0.297056	10.0127	1.46613	9.8991	1.71034	0.225529	0.157361
Acc01168	26.6964	37.77	33.9646	32.9192	31.5031	30.77	36.6946	32.7627	36.8608	34.7108	36.152	37.6352
Acc01169	20.0897	23.09	18.0561	25.8289	28.8818	26.848	33.2204	16.4248	30.3071	27.0535	20.6603	21.5168
Acc01170	7.8472	9.06762	8.92253	7.67592	8.63735	8.94189	5.73651	8.04559	7.59136	8.33602	8.33764	10.6897
Acc01171	4.18118	5.89807	4.89985	5.36046	5.65488	4.6004	5.03499	3.70702	5.1395	3.35036	3.32637	4.02104
Acc01172	66.104	55.2121	52.0923	42.9619	46.4046	35.3931	63.9568	28.3363	59.103	20.9474	12.6905	17.4421
Acc01173	37.5177	13.1269	10.2184	16.2908	10.9068	8.55226	14.7766	19.2207	16.7374	13.4094	13.6237	10.5899
Acc01174	0.0477973	0.0422971	0.338471	0.338467	0.0544087	0	0.0813053	0	0	0	0	0
Acc01175	0.0677418	0.239786	0	0	0	0	0.0576159	0	0.0600721	0.0644989	0	0
Acc01176	0.0467478	0	0	0.0945816	0	0	0.35784	0.130815	0.663281	0	0	0.183463
Acc01177	0	0	0	0	0	0	0	0	0	0	0	0
Acc01178	0.31736	0.337007	0.963146	0.898928	0.722514	0.326547	0.485858	0.59205	0.787999	0.5439	0.318754	0.934112
Acc01179	2.60823	1.60689	3.37333	4.04128	2.21735	3.02345	1.99371	1.81697	2.10798	2.54623	2.71916	2.1379
Acc01180	0.359047	0.782104	0.642621	0.419097	0.565907	0.341023	0.516792	0.90168	0.832727	0.394452	0.388364	0.460662
Acc01181	3.9116	3.25379	3.46244	4.5308	5.85525	5.87628	4.07545	4.36013	3.59014	5.4003	8.05401	5.91019
Acc01183	0	0.0203459	0	0	0	0.0709719	0.0586647	0.0643381	0.0203886	0	0.0230927	0
Acc01184	25.4675	29.3662	29.0599	25.0693	25.5738	23.8667	20.9313	29.6743	20.9872	27.1467	39.015	37.0597
Acc01185	3.26571	2.60393	4.54255	3.66498	3.38828	3.8678	3.47194	3.26829	3.66521	3.38468	3.31422	2.93708
Acc01186	8.10109	9.33187	8.6898	11.445	8.82415	11.8567	9.08786	11.2696	13.8104	10.772	12.4154	12.2649
Acc01187	0.255893	0.0452892	0.414188	0.258865	0.0582577	0	0.391756	0	0.363073	0.194914	0.0514034	0.150638
Acc01188	0.41207	0.243101	0.62529	0.277904	0.547246	0.212	1.34349	0.320307	1.40076	0.523125	0.13796	0.134765
Acc01189	1.1625	1.13159	1.05841	1.0584	0.793977	1.19615	0.692109	1.40965	1.13397	0.996161	0.817322	0.228112
Acc01190	12.582	13.7257	7.24196	16.788	9.63058	34.7095	2.30631	5.36223	3.07793	2.06547	8.38855	4.25676
Acc01191	20.0302	30.4093	14.1284	47.9616	17.885	94.7308	1.3285	3.68531	2.77028	1.5747	3.78369	3.9665
Acc01192	3.30241	8.31757	3.25514	9.85099	5.39784	20.6495	0.360099	1.18477	0.225271	0.483742	1.19069	0.830794
Acc01193	14.6864	38.5529	10.7689	53.4451	14.3616	150.811	2.26348	3.76954	1.66072	1.87695	7.72193	4.93201
Acc01194	1.19836	1.8317	1.10208	0.991862	0.496042	1.00886	0.741257	0.812943	0.966072	0.82981	1.6413	1.38951
Acc01195	0.435948	0.192891	0.346513	0.0630017	0.212678	0.224285	1.90689	0.116183	1.15977	0.681915	0.125104	0.152758
Acc01196	121.359	125.355	122.389	113.452	139.589	117.331	104.817	111.272	106.244	94.7922	100.09	106.346
Acc01197	7.78873	10.1844	9.52568	8.23199	10.9833	10.1075	11.4198	9.27116	9.79335	10.6257	8.2316	9.69475
Acc01198	7.06792	10.9902	13.3809	18.9986	15.6314	40.8301	2.49044	2.73129	1.96985	0.672956	5.37493	2.27849
Acc01199	12.0269	13.2333	11.3299	9.91354	12.8937	11.5894	11.474	21.309	13.8253	14.2988	9.5871	10.9883
Acc01200	20.7056	12.0121	16.7653	11.7643	13.1455	12.0493	26.1574	14.0979	26.8054	11.1882	7.12212	5.92353
Acc01201	2.9609	4.62898	2.79563	3.64427	5.50508	7.3119	3.73549	4.97133	3.67594	1.69149	5.79912	4.59963
Acc01202	29.6954	30.8216	27.0225	31.1633	31.5125	27.5567	34.7573	29.7053	33.2243	22.989	22.0906	22.4639
Acc01203	9.49314	10.3428	10.2231	12.8045	12.9559	14.757	10.3748	8.90256	11.6318	10.205	9.73988	10.616
Acc01204	5.04829	3.84953	5.10698	5.37857	5.07411	5.74705	4.3622	3.58178	4.38148	3.7328	3.58709	4.26803
Acc01205	0.615835	1.22618	2.33623	1.40172	2.80407	6.65347	2.48796	0	4.09583	3.95789	2.16489	1.81264
Acc01206	5.77731	6.21688	6.68141	6.51112	5.10791	6.75256	5.41463	8.37114	5.93147	7.93067	7.68996	8.2823
Acc01207	0.0697716	0.185228	0	0	0.0794224	0.0717915	0	0	0	0	0	0
Acc01208	13.4139	14.4451	14.4179	22.6494	25.3178	20.7033	9.47935	7.49807	9.05256	8.35796	24.3699	21.7733
Acc01209	1.97721	1.53097	1.93769	1.50013	1.05501	0.572189	1.15614	1.26795	2.24648	1.00011	2.23413	1.81865
Acc01210	6.52664	6.99955	6.51505	5.99029	6.69139	5.78163	6.13923	6.97485	6.82258	6.74919	6.42507	8.01494
Acc01211	4.94286	3.05359	3.91535	4.48138	3.6095	3.83847	8.01142	3.78415	7.31918	4.88383	4.26204	3.52281
Acc01212	3.28144	2.66184	2.1439	1.59062	0.622555	0.633083	4.76784	0.956513	5.15298	1.88763	0.411982	0.40244
Acc01213	0.387768	0.114382	0.130758	0.196136	0.220702	0.598491	1.81393	0.301416	2.34974	0.123068	0.129824	0.253633
Acc01214	0.754138	0.603798	1.01721	1.38048	1.06284	1.40414	0.427607	0.535955	0.127382	0.376114	2.48877	2.43112
Acc01215	11.3312	11.8203	7.59136	15.8658	14.7779	16.1377	21.9555	10.7095	22.3592	18.8625	14.2451	14.6514
Acc01216	11.7204	6.28011	9.7899	5.11245	6.3648	5.03411	4.89278	5.2155	4.76763	3.63446	4.58996	3.53417
Acc01217	0.828198	0.92576	0.705537	0.815769	0.992374	0.740047	0.685863	0.731863	0.831065	0.767799	0.700493	1.38992
Acc01218	0.1063	0.0940672	0.752747	0	0	0.109377	0	1.68561	0	0	0	0
Acc01219	6.56672	6.42926	6.64306	9.79959	7.42203	7.14021	4.15915	5.16956	4.25386	6.9175	6.36168	5.34616
Acc01220	5.29145	7.65732	5.35296	6.42349	7.44063	8.90359	9.31866	6.38741	9.05348	10.017	9.56644	8.67301
Acc01221	3.2278	1.83623	3.03208	1.35276	2.67697	1.3285	6.15734	2.06455	6.82874	0.921983	0.787337	0.633377
Acc01222	15.0813	14.7608	14.4294	16.5615	15.2024	15.7422	14.2796	15.5928	12.2781	18.4422	17.0273	17.649
Acc01223	6.31954	7.52348	7.31286	4.41527	4.81303	7.11065	8.15902	10.814	5.68468	12.034	11.3703	13.6496
Acc01225	0.265587	0.100725	0.268674	0.0767632	0.043189	0.312315	0.0645392	0.106171	0.0336453	0	0.0762152	0.0744499
Acc01226	2.17963	1.40642	2.15903	1.88339	0.775349	1.30826	1.58347	0.423563	1.44964	0.605291	0.5473	1.0247
Acc01227	2.98064	5.19536	3.10666	0.639601	2.05632	1.85875	5.0702	1.01101	7.12856	1.28998	3.44733	2.74716
Acc01228	263.723	73.7009	127.786	258.149	102.852	93.2481	90.1543	43.9956	91.5999	35.0146	249.245	76.1419
Acc01229	32.5562	32.4977	28.7188	26.6646	34.9105	26.865	26.1144	10.931	23.7848	17.6694	21.1794	14.0488
Acc01230	40.99	40.0683	30.7453	53.105	36.3796	41.9221	31.7063	15.2707	31.5221	18.4537	28.6202	22.819
Acc01231	8.61683	8.36178	10.7477	10.7971	10.4775	10.025	7.24552	10.2753	7.68465	8.53063	12.5395	10.6639
Acc01232	4.5837	5.26213	4.44899	3.13306	2.8909	3.12302	5.63706	2.36889	6.4816	3.59757	4.35497	3.64638
Acc01233	11.4607	12.231	11.8979	13.2439	17.8832	12.8083	9.67455	10.9305	9.74442	12.0564	14.0116	14.024
Acc01234	18.3848	18.2602	19.3173	17.4453	13.8339	16.9065	16.9837	17.8806	16.5527	18.5335	18.3912	16.3096
Acc01235	17.7705	17.0882	20.7894	20.4997	17.188	19.1403	15.1721	19.3342	15.6256	20.994	20.8735	21.7137
Acc01236	8.64061	7.61362	7.91924	7.88181	6.68329	7.181	7.44324	8.09418	7.17115	7.5238	9.23488	10.2165
Acc01237	13.0254	17.2605	11.3709	13.1098	19.1172	16.2599	8.77274	14.2467	8.14998	12.0241	12.6178	14.7258
Acc01239	7.04578	7.54922	8.71744	8.52518	8.27591	7.83614	5.74289	4.28477	6.27869	6.26454	8.16946	7.59055
Acc01240	61.7636	82.4895	65.081	78.8954	85.9606	68.203	51.3981	28.6282	53.3361	49.9269	47.8405	57.7969
Acc01241	4.93135	4.56374	5.36948	4.60781	3.77087	4.26071	2.80148	4.14336	3.10451	5.08953	3.30831	4.37662
Acc01242	8.37791	8.58885	9.81856	8.98693	9.89664	8.45782	8.55071	8.6699	8.38257	11.6492	10.5422	12.004
Acc01243	0.237407	0.262609	0.180125	0.390267	0.337806	0.274815	0.1262	0.221447	0.210528	0.169531	0.208643	0.0873475
Acc01244	2.47762	2.10039	2.10624	1.64285	1.99082	1.71385	3.22288	1.86439	2.99102	1.88324	1.9448	1.32778
Acc01245	5.67512	5.02206	6.26471	5.10522	3.61935	5.63019	7.90842	6.58683	8.57343	7.32193	7.1854	8.70571
Acc01246	4.35374	5.96434	3.72676	8.04634	6.57618	7.27966	10.9308	6.63827	10.1346	9.96471	11.2685	10.5147
Acc01247	21.813	18.867	15.233	19.2191	24.67	21.8653	17.1161	22.0531	18.0954	20.5678	20.778	19.1922
Acc01248	10.9364	8.0376	10.3135	9.75084	10.7611	12.3021	7.88277	10.9793	7.89007	15.7958	7.91254	8.00207
Acc01249	18.5592	25.191	24.6333	21.3863	25.3358	31.0857	19.0488	52.7808	20.6653	35.3415	55.8522	45.8648
Acc01250	4.80148	3.95251	2.89932	3.27582	3.55901	4.02133	5.6033	6.83956	5.41309	4.92601	4.71042	7.7419
Acc01252	7.40142	10.2131	8.12199	13.5788	12.7092	11.7463	8.85577	14.0417	11.347	16.2442	14.3639	11.2003
Acc01253	12.5411	12.8219	11.9478	11.3319	10.6722	9.02039	12.3234	12.8337	13.0647	8.57877	5.38089	7.76493
Acc01254	0.122829	0.0724628	0.124256	0.0828368	0.279637	0	0.0696455	0.190952	0.108922	0.194914	0.0822454	0.120511
Acc01255	0	0	0	0	0	0	0	0	0	0	0	0
Acc01256	0	0	0	0	0	0.18321	0	0	0	0	0	0
Acc01257	11.292	12.02	12.4165	14.2927	13.1023	17.5125	9.97522	14.8579	8.27201	8.88158	12.7113	14.2366
Acc01258	9.3145	4.60666	6.18781	5.45425	5.31203	5.33729	5.36052	2.56661	4.86362	2.65527	2.35286	2.97328
Acc01259	13.186	12.347	15.8985	18.225	19.5477	13.6466	15.2575	17.7342	11.897	16.9343	15.9389	14.8175
Acc01260	6.444	3.21411	4.6225	1.06672	1.46707	0.843889	0.0996501	0.655723	0.415593	7.1395	0.588391	0.344858
Acc01261	71.8573	60.9456	63.887	66.1338	65.3793	64.3067	55.7883	67.876	58.0051	83.4324	73.2338	73.4314
Acc01262	3.20308	2.67701	3.06029	1.89016	1.87371	1.78523	5.86478	2.3238	5.4047	2.41438	1.34048	1.35308
Acc01263	0.191681	0.254435	0.242387	0	0	0.147923	0.203786	0	0.297463	0	0.192523	0
Acc01264	6.43072	8.1804	8.86372	7.56254	9.4248	14.888	8.61441	12.3717	6.05906	15.2306	26.1588	33.2819
Acc01265	1.18714	2.3435	2.40189	2.40186	2.80665	2.53699	0.932021	2.21467	1.37665	1.99978	2.56815	3.8526
Acc01266	3.76843	3.58629	3.79094	3.35431	3.2592	3.97501	2.8112	4.45769	3.04307	5.58249	5.48717	5.6286
Acc01269	1.03176	1.18356	0.463891	0.657172	0.47849	0.943672	1.04004	0.677244	1.76212	0.472992	0.191906	0.412415
Acc01270	15.1631	10.8879	11.7456	7.88876	15.3865	9.62875	13.4861	19.3164	14.5221	10.2298	7.13622	14.3669
Acc01272	8.13327	8.70069	9.66714	7.38992	7.88041	8.9587	7.7664	8.45806	7.68321	10.3117	9.10747	8.47983
Acc01273	4.77874	4.15716	4.99817	2.62197	2.30498	2.58356	3.99553	1.66211	3.51944	2.08219	1.46433	3.57603
Acc01274	0.218843	0.266282	0.221387	0.387423	0.653923	0.591094	0.721256	0.382746	0.509422	0.599053	0.329706	0.858853
Acc01275	13.4457	11.1718	8.30658	7.99501	9.93109	9.82179	11.6105	16.9458	10.9222	7.62259	4.43287	4.2295
Acc01276	103.03	100.678	114.426	115.216	127.071	120.535	75.346	57.8774	72.0269	77.0995	92.9446	80.3764
Acc01277	18.4098	20.1702	17.4044	20.7299	24.5738	19.4502	19.8987	27.3938	21.6216	27.0753	26.0851	23.4919
Acc01278	10.3976	8.37043	9.27669	9.64182	11.0139	9.0641	14.3091	9.36184	16.7119	6.46239	4.42388	5.66743
Acc01279	0.489593	0.519904	0.198114	0.297168	0.445851	0	0.0832818	2.19206	0	0.186462	0.688441	0.864637
Acc01280	30.8709	41.3545	30.476	40.5983	30.1122	42.0608	18.7416	100.685	17.6998	22.6023	72.7049	73.6321
Acc01281	0	0	0	0	0	0.0530244	0	0.0480682	0.0913961	0	0.103518	0
Acc01282	11.8954	13.4338	11.8617	11.088	11.7031	11.1324	11.1531	11.492	12.3318	9.70793	9.87101	8.41972
Acc01283	1.76534	2.50774	1.55088	1.78585	1.69223	2.00766	1.81756	0.26	1.73026	0.0442324	1.53979	1.32181
Acc01285	0	0.0837879	0.0478921	0	0.0538902	0	0	0	0.0209909	0.0225377	0.0475498	0.0464484
Acc01286	1.63377	1.72787	0.644982	2.25741	2.63088	4.14118	1.32178	0.260185	1.34279	0	0.160093	0.156385
Acc01287	0	0	0	0	0	0	0	0	0	0	0	0
Acc01288	0	0	0	0	0	0	0	0	0	0	0	0
Acc01289	1.60915	1.53351	1.06437	0.375655	0.563609	0.636822	2.10556	1.1546	1.81114	1.29641	0.683785	0.48578
Acc01290	0	0.077079	0.132172	0.132171	0	0.358496	0.0370412	0.446857	0.0772406	0.165865	0.0874849	0.170917
Acc01291	0	0	0	0.350286	0	0	0	0	0.061412	0	0	0
Acc01292	1.05847	0.842997	0.642462	1.17784	2.28926	1.63367	0.360099	2.27081	0.375451	5.74443	2.01992	2.07698
Acc01293	0	0	0	0	0	0	0.116147	0	0	0	0	0
Acc01294	0.207277	0.0917122	0.943589	0.524211	0.353921	0.319917	1.3222	0.870041	1.01095	1.18412	0.104094	0.203365
Acc01295	0.245927	0.652882	0	0.870743	0.839833	2.02438	0.627499	0.688184	0.436167	0.936617	1.35854	0.72386
Acc01296	35.4964	46.2991	32.7904	43.2152	50.5329	47.8529	54.0881	49.1312	55.6129	61.3044	64.0503	73.2827
Acc01297	7.79526	10.1619	9.58177	9.41209	9.49371	11.169	10.551	22.5173	11.1123	11.4923	14.5225	11.9246
Acc01298	39.5099	45.41	42.5923	46.3196	53.5194	45.8495	64.5382	49.1384	63.5983	63.0872	55.5157	52.0874
Acc01299	0.169934	0.0751894	0	0.171908	0	0	2.16799	0.79255	2.78784	0.323598	0.0853402	0
Acc01300	0.213309	0.125842	0.143859	0.287716	0.0809381	0.0731616	0.0604747	0.132646	0.252211	0	0.214246	0.0697613
Acc01301	0.491855	5.36814	1.82443	5.0586	3.73259	2.27743	1.53389	30.1272	1.45389	0.624412	1.72905	6.75603
Acc01302	0.752687	5.70919	3.58963	3.80715	3.1824	3.09791	1.28035	25.6763	2.0024	1.43331	3.23997	4.5364
Acc01303	1.60661	2.16644	1.85747	0.154787	1.48049	0.629761	6.37679	1.4986	6.10589	1.0198	0.384206	0.0750614
Acc01304	100.989	98.563	87.0158	60.8839	65.1873	52.437	17.9234	22.5427	17.4452	20.7316	38.0226	35.9965
Acc01305	3.30638	2.9259	4.15005	4.39777	3.34553	3.3391	3.38499	3.02699	3.74649	4.83874	5.22735	3.24399
Acc01306	2.13901	2.47231	1.76643	1.72225	2.08704	2.91961	2.26481	3.13533	2.09038	3.24195	2.98146	4.45426
Acc01307	4.73118	10.1528	38.409	16.9907	42.5462	19.5943	0.704194	1.76525	0.734215	0.563085	0.593995	1.74071
Acc01308	14.2949	15.201	14.0865	14.9827	13.6078	14.8993	12.2481	16.4546	13.8491	15.6251	17.7579	18.4753
Acc01309	51.5189	56.4017	54.3897	52.8897	57.1112	54.1196	45.2314	73.7801	44.3317	74.4556	52.3317	73.198
Acc01310	0.960068	0.0653529	1.12065	1.34476	0.756599	0.607916	1.38187	0.482207	1.44078	0.562527	0.815933	0.869493
Acc01311	22.1876	33.2171	23.8804	30.6446	31.9456	32.6292	20.896	26.7442	18.1033	18.3763	20.1482	25.8444
Acc01313	0.289195	1.10897	0.292557	0.292554	0.548662	0.198379	0.0819889	0.089918	0	0	0.193644	1.51327
Acc01314	14.5497	10.9501	12.1052	14.1684	17.6457	25.6044	4.62609	8.87858	1.92932	6.86183	10.3797	10.673
Acc01315	1.4597	1.35504	1.60696	1.52008	1.3358	1.85536	2.42215	1.0412	2.20814	1.75771	1.36549	1.43215
Acc01316	0	0	0	0	0	0	0	0	0	0	0	0
Acc01317	16.6081	24.0613	25.6726	24.7307	27.2148	28.1791	19.2507	29.7037	20.9403	33.4919	30.5573	36.7712
Acc01318	14.6729	15.4378	12.3408	15.4905	10.4876	10.7088	17.9938	15.9941	19.5174	13.8486	15.1657	13.8938
Acc01319	0.926624	0.409996	0.62493	0.468693	1.2306	1.43018	0.853789	0.432166	0.68476	0.73522	0.853136	1.06066
Acc01321	49.3319	54.3854	69.511	52.2114	78.6885	67.8223	58.1768	78.4004	63.3222	96.2101	103.469	120.291
Acc01322	5.27273	3.08777	6.19687	4.47112	5.03113	4.38817	6.19925	4.70128	6.05097	7.82577	11.5263	9.73784
Acc01323	28.0186	28.251	29.6362	25.3805	33.4333	28.7525	14.0555	20.3195	13.5223	24.4602	27.9154	25.1315
Acc01324	0.0310096	0.164647	0.0313701	0.0627395	0.105897	0.127629	0.712106	0.17355	0.549974	0.0590502	0.218021	0.304244
Acc01325	16.8627	19.4049	15.1708	20.0253	17.7537	15.8422	15.7026	24.5573	16.313	17.9593	19.8824	22.2992
Acc01326	10.8773	9.65829	10.7048	10.8729	7.82013	10.4701	14.5289	13.5568	15.2466	12.1149	14.505	11.5599
Acc01327	14.979	15.2928	16.0026	14.057	16.4343	13.9913	10.9891	16.2207	12.0581	11.6829	13.6029	11.8528
Acc01328	15.4284	16.6547	16.2719	19.7032	24.2886	17.4513	25.9652	19.6986	21.6383	19.2739	15.4962	15.352
Acc01331	27.1363	38.4603	32.1861	59.5639	53.19	43.2267	34.8051	20.1684	33.5866	14.7148	35.6726	29.4361
Acc01332	0.154437	0.546662	0.62493	0.312462	0	0.238363	0.985142	0.28811	0.34238	0.808742	0.232674	0.303046
Acc01333	12.2348	10.8759	13.2731	11.9289	12.3517	11.5067	15.7737	14.9754	16.0044	13.3885	13.5674	13.4705
Acc01334	26.8163	30.8285	31.7374	29.1443	30.4715	30.9135	34.3934	27.6698	36.0701	29.8708	22.7867	28.592
Acc01335	1.78082	3.64424	1.80152	2.19558	2.40723	5.15355	0.378655	0.155728	0.0986996	0.211946	0.0558949	0.218401
Acc01336	106.279	114.839	91.6011	124.446	131.309	119.108	84.2174	90.763	90.7585	123.08	117.076	151.76
Acc01337	4.49539	2.76736	5.5857	2.71868	2.50298	2.11166	11.2209	2.59795	11.396	4.37324	2.11034	1.67793
Acc01338	54.6418	72.5309	71.0419	123.474	110.983	143.249	35.5266	108.745	38.7905	87.8525	225.075	192.573
Acc01339	75.5368	79.039	78.3326	83.1262	96.5258	80.7246	49.3625	73.9953	49.2039	78.3769	66.5681	67.8162
Acc01340	74.1612	68.1391	70.2371	67.963	93.9787	68.7626	65.7918	68.293	62.6181	67.0072	52.6279	72.1815
Acc01341	8.4096	8.13235	9.34056	8.24417	7.89512	8.56386	7.18941	8.36991	7.88032	8.91503	10.4058	10.5476
Acc01342	40.9673	44.9698	48.9067	48.2808	58.1752	58.6076	24.2924	24.2966	24.0488	30.2945	61.2242	52.9723
Acc01343	20.3299	17.652	17.2267	19.7311	13.9539	15.927	21.5709	19.2073	23.0974	19.0117	19.6711	15.4238
Acc01344	0.787888	1.20673	1.28754	2.20718	1.79374	2.08911	0.567021	1.86557	1.04803	1.15411	1.64357	1.81362
Acc01346	0	0	0.082295	0	0	0	0.0691894	0	0	0.15491	0.0817067	0
Acc01347	0	0	0	0	0	0	0	0	0	0	0	0
Acc01348	2.307	4.21914	3.7341	3.57848	1.92581	3.08592	1.56972	8.75109	1.09109	3.80736	3.70741	7.24308
Acc01350	0.1418	0.50193	0.0717243	0.0717236	0	0.364764	0.120604	0	0	0	0.0712115	0.278249
Acc01351	1.92353	4.92153	3.59567	3.38413	4.284	3.14094	1.35148	2.02825	1.52034	1.55275	3.56997	2.62572
Acc01352	3.65633	7.86246	5.43729	7.21266	4.78639	4.32651	3.07869	9.89054	2.20481	3.82942	6.72048	6.9953
Acc01353	1.09101	2.28493	1.69233	1.87626	1.82148	1.79615	0.371171	3.59576	0.548243	1.07341	2.26466	2.9615
Acc01354	24.3901	28.4802	30.2323	28.3035	30.955	29.3078	15.0217	26.8822	15.7119	24.5038	26.2993	28.0007
Acc01355	2.1761	2.45659	3.24037	2.70542	2.33819	2.46928	2.85406	2.65582	3.2192	2.58506	2.6044	2.48422
Acc01356	20.9168	25.1354	22.8431	19.8973	23.6071	23.6623	30.3241	36.7487	30.6684	38.1335	29.0063	30.8414
Acc01357	16.9485	18.0992	16.9225	17.6358	15.9561	16.0105	16.702	19.2423	15.1468	16.4099	17.687	15.9367
Acc01358	0	0.0466674	0	0.0533485	0	0	0.448531	0.0491908	0.0935306	0.150634	0	0
Acc01359	0.117905	1.46072	0.119276	0.357824	0.671069	0.242637	8.12274	3.40934	8.36447	1.45939	1.06581	0.694081
Acc01360	0.474624	1.68003	0.240071	1.68048	0.135069	0.366274	1.0092	1.10679	0.946997	2.59844	2.38355	0
Acc01361	18.4641	15.8142	17.5447	20.8133	22.5945	21.0343	10.6003	14.3319	10.2335	17.2035	23.7777	22.5152
Acc01362	2.22968	1.26279	4.91721	1.84958	4.31476	2.24835	0.53099	0.665533	0.98862	0.679342	0.403106	0.525026
Acc01363	31.9354	37.9352	26.5827	29.6869	32.0953	29.5049	51.6318	46.6956	53.918	34.6069	42.1897	42.3416
Acc01364	4.39323	6.50439	3.50416	3.84599	2.98131	5.38974	8.62278	4.64954	8.99039	4.3438	3.13969	4.47611
Acc01365	28.6465	28.5382	30.4018	37.6019	46.3126	36.89	21.7486	42.3761	27.1954	33.2991	40.1577	41.1243
Acc01366	3.02879	2.64589	4.32102	3.4175	2.34269	3.91557	3.10447	4.38265	4.40759	4.51055	6.3572	6.40045
Acc01367	4.98356	3.13096	3.57924	5.35789	1.25246	2.58612	2.76152	5.95656	2.56359	3.51252	6.40307	2.68817
Acc01368	2.77725	1.35533	1.52872	2.1691	1.02281	1.47085	1.47632	2.4953	1.48493	1.57491	3.71243	1.26224
Acc01369	2.60679	0	0.128639	0.128637	0.217124	0.0654209	0.162229	0.237224	0.33829	0.0605365	0.957892	0.561424
Acc01370	53.8171	45.4384	43.6035	49.9024	41.1048	41.5582	49.116	37.187	47.2921	42.2645	43.4664	36.4867
Acc01371	3.26008	4.19001	4.16173	4.16169	3.09251	3.5142	4.22516	4.12696	2.82214	4.13868	3.82013	3.42702
Acc01372	423.607	477.207	449.273	522.972	636.589	675.244	211.747	279.512	200.239	461.388	606.611	632.729
Acc01373	2.81445	1.89759	3.38949	2.64378	3.43259	2.96489	4.38855	1.43764	4.33794	3.76437	2.49029	2.43261
Acc01374	5.13061	3.24301	2.30678	11.9457	3.98623	2.26249	0.69265	1.6712	0.216654	0.232619	1.79951	1.51813
Acc01375	2.07913	0.662355	1.43024	4.37482	3.0294	1.28359	0.212201	0.698169	0.0737493	0.0791839	1.0859	0.652766
Acc01376	0.166889	0	0	0.253241	0	0.429302	0	0	0	0	0.0838111	0
Acc01377	16.8311	14.4204	33.0474	57.2714	62.5288	46.0512	2.86305	9.13434	3.32432	3.05939	10.7578	9.08243
Acc01378	5.55217	4.00818	4.65596	11.2333	2.99376	4.13435	0.434943	0.408863	0.777404	0.347788	2.1279	1.64856
Acc01379	12.9845	10.9048	17.1513	31.5414	19.4877	17.7855	2.3916	12.7287	1.68682	0.629956	6.56229	12.0092
Acc01380	0.224221	0.396837	0.453654	1.05852	1.27618	0.461424	0	0.0697158	0	0	0.300274	0.733298
Acc01381	0	0	0	0	0	0	0	0	0	0	0	0
Acc01382	0.450702	0.531783	0.303961	0.227968	0.256522	0.154583	1.02222	0.350336	0.333061	0.643688	0	0.294798
Acc01383	29.6574	31.7836	27.1376	31.5848	36.8133	33.5829	29.0269	30.6524	26.8282	29.3728	27.9166	23.2489
Acc01384	74.6762	97.0222	73.9783	74.7335	90.7778	89.6902	55.6142	84.9415	55.429	76.6409	70.2862	81.4892
Acc01385	40.5202	46.0372	32.6541	44.8989	46.9068	42.7533	65.4949	53.9717	68.7438	53.7837	45.4406	53.1478
Acc01386	9.7445	8.09072	7.7539	9.65921	8.189	8.7346	7.44243	10.4559	8.01489	8.40625	8.35534	9.83011
Acc01387	6.90485	8.25511	7.64086	7.89738	6.41628	8.7867	8.72519	7.54478	8.22243	7.62082	8.18068	9.20786
Acc01388	1.46383	2.37487	1.97446	1.93919	1.74566	1.57794	1.21538	3.83619	1.51445	3.31846	2.97553	3.07759
Acc01389	5.15732	7.33627	5.65611	6.58247	5.98042	6.19933	6.27215	7.10352	4.95809	6.47075	8.03622	7.47177
Acc01390	2.45118	3.13317	3.80217	2.86538	3.47229	3.8673	9.49735	4.47119	7.63197	3.78601	3.00905	4.1151
Acc01391	14.7836	16.6396	15.3924	22.4498	17.3201	23.6207	12.0087	17.9732	9.86919	16.385	28.4625	21.5451
Acc01392	4.8903	3.29976	5.38003	4.9471	7.09759	6.66725	4.7832	6.10107	5.09554	3.55035	6.9379	5.15787
Acc01393	3.09329	4.16728	5.04416	2.75558	4.15182	3.6579	2.51311	2.84228	2.33366	3.60458	3.24599	3.21611
Acc01394	7.47488	8.47985	8.96256	10.5864	8.34143	9.27998	6.93077	10.23	6.41125	10.3372	10.08	11.9024
Acc01395	3.74633	3.04274	3.2188	2.49195	5.02396	3.0099	2.18242	2.39348	2.13893	2.24769	2.37107	2.92037
Acc01396	0	0	0	0	0	0	0	0.152427	0.144911	0.0777947	0	0
Acc01397	0	0	0	0	0	0	0.378373	0.0518706	0.394504	0	0	0
Acc01398	0	0	0	0	0	0	0.0622568	0	0.043274	0.0696943	0	0
Acc01399	17.7399	18.0214	14.948	22.6573	16.0489	21.0416	12.9276	10.1495	10.813	4.15212	7.27171	7.56022
Acc01400	4.28811	4.15264	2.94654	3.84683	3.36161	5.11988	6.05561	2.26406	5.09406	1.15552	2.07221	1.62731
Acc01402	0.110312	0.0488091	0.0334784	0.0111594	0.0125571	0.0794542	0	0.0205793	0.068476	0.0105031	0.0221594	0
Acc01403	36.9084	64.3596	39.2239	28.0617	39.2716	24.1453	36.0835	73.7828	34.4522	21.8247	17.3256	16.5431
Acc01404	0.8082	3.50446	1.38991	2.371	2.66797	2.24531	1.09983	0.678481	2.22176	1.46207	2.84112	2.29955
Acc01405	18.3477	17.5785	15.8387	17.8183	17.4882	19.3823	14.2318	18.7572	10.6734	17.842	16.61	19.1055
Acc01406	1.73476	2.09337	2.07401	1.35607	0.98736	0.97363	2.95091	1.17683	3.56619	1.35141	1.50479	3.24933
Acc01407	2.68043	2.77861	2.60829	2.04013	3.3999	3.70365	5.57999	1.4049	4.5049	4.86117	2.1794	4.70868
Acc01408	8.52824	10.9617	10.2279	8.27596	9.5761	8.81485	9.84632	9.07078	10.1292	7.20143	7.01535	7.95084
Acc01409	120.361	125.143	112.847	155.899	181.715	141.976	128.215	120.07	134.145	174.173	152.911	156.476
Acc01410	10.5386	11.6092	11.636	11.7617	12.244	11.8033	9.86224	12.0339	9.78647	13.7931	13.6448	12.2307
Acc01411	1.90795	1.65713	1.07229	0.428913	0.804392	1.3815	5.92004	1.51603	4.41782	0.168205	0.14195	0.24266
Acc01412	0.407191	0	0	0.0823841	0	0	0	0	0	0	0	0
Acc01413	2.16887	1.91928	1.72392	0.94031	0.881738	1.43464	1.58114	0.289009	1.09903	0.885016	0.466798	0.455987
Acc01414	10.3306	11.6896	10.1937	11.3072	10.8921	12.4594	14.1159	9.55716	16.7451	14.0285	13.2677	15.3697
Acc01415	0	0	0	0	0	0	0	0.0524578	0	0	0.112971	0
Acc01416	0.237501	0.262714	0.0900983	0.0150162	0.0506911	0.0458207	1.8685	0.44307	1.60591	0.0847993	0.014909	0.11651
Acc01417	0	0.12829	0.146658	0	0	0.29834	0.123302	0.811361	0.257118	0.276065	0.14561	0
Acc01418	61.2004	58.4632	58.8033	54.8308	68.597	59.8105	31.1442	51.5925	34.5914	56.3202	52.7247	57.0307
Acc01419	0.339223	0	0	0.114388	0	0	0	0	0	0	0	0
Acc01420	12.5498	14.185	12.1019	13.1197	19.3286	14.3511	6.64441	9.49003	7.65886	11.2171	13.2646	11.2709
Acc01421	3.447	4.57551	2.3589	1.64096	3.23136	3.12952	3.88025	3.59354	3.05673	1.83405	2.24021	3.77983
Acc01422	0	0	0.109171	0	0.0614216	0.0277601	0	0.0251653	0	0	0.0270975	0
Acc01423	0.235878	0.493372	0.520626	0.629083	0.805515	0.353028	0.547143	0.540051	0.30425	0.980012	0.646129	0.631164
Acc01424	5.37553	2.51517	3.50034	2.75024	4.43106	4.57751	1.99697	1.55612	2.24648	1.23543	2.04795	2.12176
Acc01425	0.828258	0.913179	1.00272	1.22248	0.772806	1.08975	0.762192	1.32985	0.975297	1.2023	1.35013	1.21228
Acc01426	0	0	0	0	0	0	0	0	0	0	0	0
Acc01428	176.388	203.41	172.803	210.117	255.738	204.547	238.455	192.471	231.936	240.424	217.816	251.634
Acc01429	0	0.111199	0	0	0	0	0.213752	0	0.111432	0	0	0
Acc01430	0.536086	1.95689	1.3558	0.406735	1.1442	1.17216	0.9689	0.750071	0.594239	0.319014	4.37483	5.06246
Acc01431	33.8709	40.6429	34.6526	37.3244	43.4058	58.042	17.9008	49.6362	15.6414	22.96	78.3951	67.8847
Acc01432	13.5161	11.769	11.0223	7.15546	8.27598	7.27809	11.6466	11.9826	11.4617	9.02336	6.76796	6.22458
Acc01433	13.2506	13.9757	10.6841	10.0904	12.5231	12.9298	8.31725	3.51182	8.58511	2.1415	2.40638	2.15876
Acc01434	0.126298	0.409803	0	0.80918	0	0.0433183	0	0.589039	0	0	0.338275	0.206525
Acc01435	27.1953	25.6603	25.9822	28.4843	26.4029	24.1175	17.3639	25.6662	16.723	24.1633	25.6737	25.4536
Acc01436	3.08118	4.08993	9.67911	3.8552	9.32224	4.42186	0.137927	0.302532	0.215711	0.0772021	0.32576	0.63643
Acc01437	1.43742	0.356163	0.116331	0.0581647	0.32725	0	0.293414	0	0.152961	0.0547444	0	0
Acc01438	115.833	82.5877	101.837	155.729	152.936	126.989	64.9071	26.7508	62.0706	64.4694	60.8804	52.9844
Acc01439	1.16035	1.44397	1.32056	1.4306	1.56851	1.82822	1.26446	1.55587	1.92932	1.7953	2.84077	1.70768
Acc01440	0.772988	0.820844	0.938368	1.56393	0.527945	0.47722	0	0	0.274188	0	0.310553	0.30336
Acc01441	0.312436	0	0	0	0	0	0	0.145716	0	0	0	0
Acc01442	1.48347	0.959327	1.38528	1.84702	1.10413	2.0548	4.46457	1.59663	3.33939	0.869204	0.573073	0.72774
Acc01443	27.1983	29.5416	29.6252	28.4942	30.3667	32.2028	27.1255	30.0269	26.8943	26.8186	31.2845	29.6095
Acc01444	42.7154	42.1856	32.7074	39.9886	39.2215	36.5458	27.1474	41.4948	26.369	31.9073	41.6586	42.1988
Acc01445	33.3595	2.79485	4.59283	4.89231	3.7075	2.23419	3.60958	2.85391	3.85098	6.39009	5.55129	3.0987
Acc01446	0.478543	0	0.069158	0.0691573	0	0	0.116289	0.0637675	0	0.195272	0	0
Acc01447	1.86991	1.82021	1.84436	1.70247	2.6607	2.02025	1.43136	1.7006	2.4873	2.7151	2.72328	3.11886
Acc01448	1.01227	0.577924	0.660668	0.990993	0.483217	1.04157	0.749865	0.700549	0.492265	1.02599	1.01671	0.512602
Acc01449	29.5264	32.782	27.0982	32.887	27.9279	31.2268	27.3911	25.6391	24.9957	40.0826	31.9796	29.895
Acc01450	7.29435	7.52798	7.55164	9.39154	7.28966	8.83118	5.55943	10.0204	5.86364	8.09967	8.75361	7.78872
Acc01451	8.36319	10.5091	6.42991	5.83762	10.6624	6.19583	12.7324	6.31878	14.9068	8.99799	5.96395	5.82581
Acc01452	10.011	9.90119	13.4726	8.66085	9.9519	10.8135	14.4092	8.07037	12.0509	9.01416	6.14216	9.11095
Acc01453	1.15574	1.42144	1.12954	0.733206	1.3825	1.39076	5.03154	1.77238	4.93337	1.56669	1.06244	1.21081
Acc01454	0	0	0	0.0373731	0	0.0380136	0	0	0.0327612	0	0	0
Acc01455	0.50078	0.0886305	0	0	0	0.618333	0.425924	0.186846	0	0	0	0
Acc01456	31.3318	33.1074	30.5491	27.7337	27.5705	24.3912	64.6047	34.513	67.8159	41.7057	25.4654	25.0778
Acc01457	59.6818	80.0604	57.6709	71.2809	71.8641	64.8706	86.6305	70.7133	87.6469	84.0053	60.7236	84.6179
Acc01458	40.5455	43.3345	49.816	86.8827	81.1589	63.0723	17.5919	14.8852	19.6173	38.3436	55.2382	51.8085
Acc01459	16.3437	5.88322	4.29688	0.186819	4.62481	1.52017	4.71208	2.92841	4.58543	1.31875	0	0.0905946
Acc01460	11.3216	11.2011	10.5284	12.1881	12.7275	12.4694	10.3868	12.4408	11.0167	17.0286	13.4195	15.5235
Acc01461	8.84905	2.0546	2.12719	5.18497	0.847733	0.721207	0.149036	0.939831	0.0776947	0.20855	2.24398	0.988552
Acc01462	2.12175	2.70374	2.36106	3.09081	2.65676	1.87754	1.91287	3.20617	2.93519	3.07068	2.1737	2.24825
Acc01463	2.35983	1.74692	1.74453	1.46907	0.852364	1.75107	1.6404	1.22758	1.99204	1.92279	2.30182	1.4248
Acc01464	4.27941	1.80331	3.43584	1.78662	1.7011	1.74734	8.03051	2.15426	8.67404	1.81091	1.15983	0.133291
Acc01465	1.9018	6.42582	4.37252	3.49798	7.2818	4.44741	4.55847	2.41902	2.45306	3.12767	6.77237	7.29402
Acc01466	4.69375	2.64321	3.33972	3.40784	2.83766	3.6049	2.69326	4.10588	2.72841	4.04139	11.2333	11.4799
Acc01467	11.3998	16.4853	11.8136	10.6884	11.4733	10.4425	13.5387	16.2096	13.6227	10.1261	15.0106	12.7533
Acc01468	26.6865	23.3418	24.3101	23.4752	23.9207	22.1	19.5834	25.8786	20.304	28.7232	27.7102	23.4002
Acc01469	4.16118	4.63702	5.30092	5.53473	4.56133	4.55917	2.55607	3.62987	2.46004	3.11822	4.52775	5.29234
Acc01470	0	0	0	0.0436236	0	0.0887423	0	0	0	0.0410583	0	0.0423089
Acc01471	21.3672	20.0207	22.9235	23.2502	16.5558	23.6486	18.7536	24.7544	19.6805	31.9013	30.5144	33.93
Acc01472	0	0	0	0	0	0.0834313	0	0.151266	0	0	0	0
Acc01473	0.327852	0.207232	0	0.521179	0.319886	0.578303	0.07967	0.305812	0.0415332	0.178375	0.376334	0.229761
Acc01474	21.6244	23.4537	23.6281	26.7238	21.6248	24.8943	12.6951	20.9786	15.3613	19.8195	27.5479	24.4455
Acc01475	100.705	119.331	89.5781	100.66	120.358	110.107	90.3113	112.835	84.3127	152.043	106.348	120.672
Acc01476	9.88893	5.97125	8.82696	9.82725	10.2635	10.7139	6.7286	3.25558	6.49961	5.15085	6.30998	7.876
Acc01477	0.073998	0	0	0	0	0	0.0629369	0.0345117	0	0	0	0.290407
Acc01478	6.59434	5.8355	5.82196	6.79222	6.41462	6.10673	8.61689	8.05226	7.3894	5.59371	7.88775	8.70495
Acc01479	13.4337	13.392	15.8086	12.7023	10.9228	14.951	10.493	12.8375	11.5724	14.5134	12.171	12.965
Acc01480	8.64069	15.433	26.464	10.5053	21.3863	15.7425	1.95526	7.76404	2.3901	4.75508	6.36964	8.94429
Acc01481	1.62298	1.68599	3.56923	3.5692	4.65885	2.68647	1.02028	0.197462	0.625751	1.4781	4.81946	4.77706
Acc01482	5.14281	3.19538	6.30953	6.42016	3.61215	4.39098	1.11678	2.24544	0.970328	3.85478	3.51687	2.68392
Acc01483	8.9532	10.4807	5.77669	8.84324	6.82116	8.92225	9.05392	10.9817	9.815	6.37666	9.77141	6.57089
Acc01484	0.261002	0.692901	0	0.39605	0.148552	1.34279	0.665963	0.121728	1.04153	0.124254	0.131074	0.256077
Acc01485	4.66454	8.66831	2.71329	5.54449	4.11505	18.2384	0.396729	0.978967	0.206821	0.222062	1.87401	0.572065
Acc01486	0.112449	0.0995087	0	0.113755	0.0426676	0.19284	0.06376	0	0.0664782	0	0	0.0735512
Acc01487	14.2625	15.591	12.1136	13.6566	20.4027	17.1083	8.56277	15.8649	8.38673	12.6357	9.95868	10.3267
Acc01488	1.07527	3.52066	0.97899	5.76511	8.568	12.1704	2.46925	0.902683	3.24199	4.81182	12.6359	14.7697
Acc01489	24.747	21.7602	22.8889	23.9218	19.406	22.7959	18.8428	28.4695	19.8552	19.8971	24.619	23.779
Acc01490	16.2485	12.8713	9.1908	8.96978	6.11562	5.97747	20.3209	25.8307	16.9265	9.60678	3.68513	5.01398
Acc01491	5.29159	5.7062	5.99665	5.58706	5.16773	5.08775	5.87785	7.14756	6.25664	6.16706	5.83761	6.92231
Acc01492	5.54502	7.46123	5.84001	5.99364	5.87969	4.84582	8.01101	6.1642	7.47687	7.73855	7.4767	8.57047
Acc01493	6.17721	7.8302	6.4742	6.41784	5.70133	5.21081	7.19445	5.45048	5.72457	3.65606	2.68296	4.14963
Acc01494	9.09044	11.3981	9.24792	10.8798	11.6887	10.065	13.6991	9.17201	13.2613	11.264	12.0624	11.2052
Acc01495	16.6575	15.8229	15.6566	16.4244	14.4492	16.836	14.2393	20.2187	14.7342	17.7874	19.6956	17.9982
Acc01496	6.69007	9.63609	6.69584	7.27176	6.64327	8.56808	6.17431	8.8294	5.36461	6.03098	6.00462	5.65606
Acc01497	2.21739	3.56299	2.65638	4.78144	4.05185	1.50104	4.56596	4.9531	3.77744	3.55577	2.16852	4.52285
Acc01498	12.2365	10.3765	12.2831	11.2307	11.1949	11.4815	10.7613	9.68506	10.0461	13.0733	11.2265	10.5211
Acc01499	9.59452	9.31329	10.1764	10.6039	9.43014	8.43711	6.86619	8.31872	7.00898	7.60597	8.83007	8.45968
Acc01500	9.46416	11.3518	9.63185	10.9583	7.6581	12.6127	7.03116	10.2638	9.40379	11.2367	11.3382	12.0824
Acc01501	4.29331	4.27962	4.24337	4.94223	3.08959	4.62071	4.19718	6.12211	4.11355	3.89983	5.74955	6.43948
Acc01502	0.851169	0.51356	0.704507	0	0.264247	0.358287	1.61241	0.180443	1.61253	0.147349	0.194297	0.227757
Acc01503	2.09334	2.18111	2.22014	0.512335	1.88325	1.32016	6.28893	1.60618	6.64686	0.996562	0.644324	0.563148
Acc01504	18.1115	21.4501	18.1017	21.7934	27.9024	22.9796	11.9528	27.2082	11.3272	22.8198	29.899	25.1449
Acc01505	8.79411	7.16121	8.51777	8.89625	7.1884	7.84542	11.3387	6.80668	9.83101	10.0656	10.1482	8.76584
Acc01506	0.239089	0.423151	0.241868	0.0806219	0.09072	0.246011	0.338917	0.148677	0.848077	0	0.0800463	0.156385
Acc01507	0.918137	0.682486	0.520134	1.48608	0.250832	0.529042	0.187415	0.342566	0.227972	0.0699347	0.663962	0.720649
Acc01508	2.70369	1.60043	1.68173	0.776176	1.35168	1.39098	12.1037	1.89145	12.5063	1.82634	0.642196	0.286776
Acc01509	0.430936	0.381346	0.0726576	0.145314	0.327029	0.073902	3.90955	0.334972	4.29914	0.30773	0.108207	0.493271
Acc01510	2.71747	3.86028	7.23438	7.23431	12.9433	13.8336	8.88014	1.3341	7.16599	2.17885	3.37585	1.3331
Acc01511	4.2073	6.37072	5.10745	1.60789	2.18178	1.87595	4.5724	4.53494	3.35786	6.09786	4.08492	4.49483
Acc01512	6.36764	5.6779	7.67099	5.26146	5.80981	5.30161	8.02037	2.90178	7.88814	4.95207	2.4899	2.67068
Acc01513	0.256952	0	0	0	0.0731234	0	4.42549	0.599195	5.63953	0.0611627	0	0
Acc01514	10.2604	10.4984	10.8986	8.628	13.0666	11.7451	11.8901	10.7071	11.1459	8.97545	11.5936	10.3813
Acc01515	0	0	0	0	0	0	0	0	0	0	0	0
Acc01516	2.47086	2.56054	2.79559	1.61156	1.22128	0.970125	8.95912	2.69899	9.39872	3.06454	2.38375	1.94577
Acc01517	0.766889	0.904852	1.68091	3.10318	6.83823	4.47152	0.108709	0	0.340031	0	0.770257	1.25403
Acc01518	5.729	4.65588	3.76517	3.94255	4.0149	4.09031	9.33094	4.12605	8.03528	6.12267	4.07098	3.00163
Acc01519	8.1506	10.3172	8.08525	4.26939	5.70492	5.4282	12.1371	6.61851	13.3328	3.99322	3.28516	2.92439
Acc01520	36.5984	40.9051	33.6625	33.0196	36.8772	38.4624	46.5876	43.2081	47.6205	34.3811	31.655	40.1265
Acc01521	15.0899	18.034	15.5276	17.3634	16.4098	19.0483	14.0251	21.1374	13.4274	20.391	22.8124	22.5384
Acc01522	0.104218	0	0	0	0	0	1.15232	0.194424	1.29386	0.396916	0	0
Acc01523	0	0	0	0	0	0	0.0691894	0	0.288556	0.077455	0	0
Acc01524	0.34699	0.61412	0.877558	0.35102	0.592478	0.535553	0.221341	0.242747	0.538481	0.0825946	0	0
Acc01525	0	0.473262	0	0.120226	0	0.061143	0.505402	0.387996	0.632338	0.339468	0.0596837	0
Acc01526	1.60004	1.41591	0.462468	12.2553	0.130097	1.29357	2.0413	0.426421	2.02697	0.435269	0.11479	0
Acc01527	25.0688	25.098	26.005	27.348	27.2063	31.041	22.5412	21.9964	25.7629	31.4541	33.3941	32.8291
Acc01528	6.76871	9.23761	6.33004	3.95624	3.76687	5.81937	6.39659	12.9641	7.62967	7.96276	4.50208	4.01411
Acc01529	142.907	178.312	179.265	129.904	222.051	163.01	42.7147	40.2758	45.984	66.2836	81.815	101.152
Acc01530	5.98676	5.29783	5.54092	4.63886	6.23487	6.81541	4.11683	5.70311	3.84051	6.18528	11.1305	9.49803
Acc01531	11.2726	14.7687	14.3656	10.5149	14.165	7.98367	16.4358	6.28154	15.319	12.545	15.1451	9.33623
Acc01532	0.0928549	0.0821696	0.234836	0.187867	0.105699	0.143315	1.06616	0.259838	0.905761	0.397844	0.233157	0.455513
Acc01533	11.0476	8.20163	8.40081	7.35063	8.69332	12.283	7.18908	19.9875	7.95582	6.35362	6.10662	12.8761
Acc01534	22.4149	21.6436	21.3988	23.6479	17.8539	24.7952	21.0066	15.4148	20.6232	14.3614	15.7533	11.4382
Acc01535	11.9601	13.1983	11.122	12.2427	11.1243	13.3002	9.06082	12.0305	9.7998	9.4941	12.355	13.9363
Acc01536	6.12019	6.17604	6.0103	5.57577	4.88894	6.70247	5.47932	7.01075	6.88723	6.40652	7.62093	6.91769
Acc01537	6.29978	9.44393	5.89741	12.7935	4.76294	30.4275	3.11889	2.14879	3.25185	0.85049	2.40821	1.33766
Acc01538	3.68784	4.94318	4.3342	4.66334	3.51886	5.07807	2.07568	7.63865	2.16417	4.02766	4.08533	4.73565
Acc01539	1.69672	1.60431	2.63344	1.68115	1.61392	1.39906	2.72804	1.20325	2.28784	1.47164	1.05051	0.706926
Acc01540	0.158996	0	0	0.0536142	0.301647	0	0.225382	0	0.140994	0.0504614	0.0532314	0.0519985
Acc01541	93.746	79.1551	85.5511	67.9391	102.484	71.5018	42.1277	67.2645	45.3448	68.7295	48.3592	68.9648
Acc01542	2.00253	1.88059	1.92934	2.1636	2.2175	2.42495	1.33243	1.81708	1.5946	2.1142	1.91555	2.21869
Acc01543	35.8459	35.8543	32.5264	38.6797	41.6079	36.4925	35.6152	30.5991	33.8584	47.213	50.4047	43.429
Acc01544	0.135625	0.171454	0.392003	0.1176	0.529318	0.33891	0.692109	0.126507	0.566983	0.368948	0.525421	0.28514
Acc01545	1.08387	1.04906	1.6447	1.78174	2.04347	2.16079	3.60099	1.42173	3.72447	1.41898	2.68756	3.09055
Acc01546	3.91447	3.68247	3.31782	3.99561	3.57277	3.84637	0.80984	4.86842	0.844365	2.92122	2.01896	2.8026
Acc01547	9.85879	11.9232	12.1842	16.8549	12.7188	13.3565	6.87579	12.5832	6.46951	12.5158	17.0976	15.7827
Acc01548	4.80749	4.34478	5.09619	4.37182	3.08554	3.9205	4.26286	5.3907	3.35612	4.35821	3.15914	4.18989
Acc01549	1.73592	1.30858	1.39838	0.975602	0.695272	1.05848	0.492146	0.26987	0.313578	0.428509	1.09779	0.567721
Acc01550	10.4086	8.58281	21.6574	3.35029	9.02088	8.51926	19.9186	9.92952	18.4603	25.4515	17.5822	14.622
Acc01551	7.01647	9.77084	8.91381	7.59317	7.92508	9.17842	7.63305	7.91462	7.47613	8.75207	7.04729	8.48501
Acc01552	2.41891	0.77298	2.85487	1.56337	4.05377	1.1062	2.62882	1.12815	3.15799	1.98324	1.14728	2.30734
Acc01553	0	0	0	0	0	0	0	0	0	0	0	0
Acc01554	3.44982	2.44226	7.76507	3.57713	6.18502	5.2358	1.90719	3.62014	3.21219	2.29927	1.90573	3.04624
Acc01555	0	0	0	0	0	0	0	0	0.0481628	0.0517119	0	0
Acc01556	0	0	0	0	0	0	0	0	0	0	0	0
Acc01557	0.0709339	0.376627	0.107638	0.143515	0.524846	0.656887	0.0301654	0.396992	0.157257	0.168845	0.249359	0.243583
Acc01558	6.403	5.58405	8.73045	5.44474	14.0492	13.7496	8.76077	5.79943	10.3686	12.1929	20.5982	21.851
Acc01559	0.799264	0.652882	1.18173	1.05733	0.979806	0.569357	0.261458	0.0573487	0.272605	0.175616	0	0
Acc01560	0.848702	0.375519	0.686854	1.03027	0.289829	0	0.144368	0	0.0752612	0.0808073	0.170486	0.0832686
Acc01561	4.66697	4.81824	7.00315	5.7441	7.88023	5.76251	4.76323	4.35323	4.34551	5.85068	4.53122	5.18943
Acc01562	73.8262	66.7589	69.1805	60.6607	49.7975	57.87	70.4403	66.0586	72.3468	74.8401	69.1827	59.6244
Acc01563	1.59271	0.0503367	0.517893	1.61121	0.582755	0.585293	0.145139	0.477526	0.302654	0.216637	0.285662	0.502281
Acc01564	1.99541	2.16309	1.96814	1.9555	1.1641	1.68104	4.95352	2.37311	5.1647	2.98044	2.79332	2.41048
Acc01565	5.41375	4.59601	2.7606	2.89415	2.55522	7.8349	1.75944	0.656885	2.1467	0	0.0442075	0.388652
Acc01566	5.52317	2.94084	4.49831	4.68767	4.63544	3.99742	13.9335	3.4928	14.569	3.5207	2.86774	2.7554
Acc01567	19.852	26.4768	78.6098	56.3747	123.643	73.9741	7.83927	15.6737	6.60165	9.78836	10.4681	14.6081
Acc01568	18.9745	20.7278	68.9043	44.7311	58.7355	47.9599	5.93357	11.2858	6.36585	6.73869	8.0564	10.4159
Acc01569	10.0243	12.2205	11.7718	7.30413	8.77756	7.21292	23.9081	14.3198	26.7301	12.1474	7.3928	9.55999
Acc01570	7.39267	8.91224	7.09926	9.70042	9.32994	8.87449	9.88706	10.1936	9.691	13.0064	10.5997	9.88113
Acc01571	0.387816	0.392215	1.79348	2.24183	1.7343	1.53917	0.424087	0.0775167	0.71238	0.131875	0.250405	0.0815351
Acc01572	20.6548	17.5456	15.209	10.709	16.7213	16.0372	9.00364	25.667	9.75443	9.68528	13.992	16.0361
Acc01573	8.25091	8.13806	6.86874	12.6071	9.19651	11.4081	5.19008	8.8186	5.18269	10.1472	12.2581	7.50493
Acc01574	4.06115	3.37601	3.05015	2.30315	2.8718	3.79884	2.66908	1.26271	3.98331	3.04652	1.85409	1.63003
Acc01575	4.02096	3.97464	4.88989	7.09677	6.67094	5.23773	2.58312	5.82547	2.16218	5.7427	6.78832	3.35751
Acc01576	27.9157	33.6595	27.1151	24.3021	32.5366	25.9774	26.6753	19.2959	22.3881	27.85	26.0276	29.7895
Acc01577	8.60835	4.00725	5.57883	3.26562	4.79746	3.87519	9.53331	2.3838	10.2976	2.98822	1.03574	2.06749
Acc01578	37.6863	34.0127	31.0843	30.3259	43.5084	27.9814	38.7003	30.6588	33.0397	25.2806	25.3779	24.0548
Acc01579	5.30363	4.81065	3.11857	4.42632	4.75432	4.05878	3.9188	3.55572	3.96829	4.29227	4.49459	4.00023
Acc01580	145.798	153.431	128.415	170.519	182.846	155.67	86.2681	139.127	78.635	157.412	150.361	148.076
Acc01581	12.4995	10.352	12.969	11.3478	15.8701	15.8293	11.994	12.1076	15.4896	12.3588	15.1296	15.2509
Acc01582	2.12229	2.22586	3.29996	1.11323	2.28164	1.21319	13.7385	1.61302	13.0346	3.8917	0.986858	1.11824
Acc01583	0.507871	0.199746	0.770663	0.456685	0.513885	0.522575	0.215978	0.105273	0.325268	0.295508	0.396746	0.581335
Acc01584	0	0.275904	0	0.197127	0.0887272	0.160404	0.331472	0.109059	0.380164	0.0371071	0	0
Acc01585	23.7623	18.3414	20.1578	9.24121	14.1372	13.29	8.732	3.91297	8.46795	5.70218	8.81488	8.52948
Acc01586	15.4626	16.0183	17.0304	15.8557	16.5201	16.942	14.049	16.0968	11.0912	18.0889	14.7354	18.1739
Acc01587	10.9546	8.92724	9.39147	14.2123	9.79271	10.1891	16.1602	9.87179	17.2882	16.9122	12.9297	13.5411
Acc01588	31.9189	36.6226	28.3194	29.8373	32.8517	32.9024	44.1335	38.226	48.1135	44.3499	35.7694	35.3374
Acc01589	2.91099	2.84084	2.75218	2.75215	3.5614	2.8833	2.9155	2.58842	2.75029	3.05657	3.08773	3.71021
Acc01590	18.629	21.709	18.768	18.225	22.6893	21.1404	28.6894	22.9543	27.1931	16.1314	15.0149	18.4279
Acc01591	6.82589	4.75402	6.07406	7.25683	5.68366	6.11306	4.78422	3.36037	4.56783	8.30444	7.23676	4.9608
Acc01592	25.4723	22.642	21.2686	22.6914	19.5613	19.5204	13.1282	16.9511	13.9239	30.1532	24.0568	16.6362
Acc01593	1.8315	3.88978	4.39377	1.85278	0.953069	1.07687	4.6732	2.78222	3.4803	6.87565	6.41214	5.80155
Acc01594	6.57216	9.37234	8.65748	5.35706	10.3876	13.3789	4.94634	12.7899	4.48635	12.6951	12.8221	26.9987
Acc01595	9.20097	9.71469	8.42907	8.30914	7.19221	10.6051	12.1583	8.98761	11.1708	12.5204	12.6524	11.5457
Acc01596	2.48669	2.29417	2.25868	2.19443	2.1802	1.9054	1.70999	2.14185	1.6609	1.88404	2.14688	2.21136
Acc01597	12.4832	11.2405	8.03117	5.81562	7.60355	5.52093	18.2542	11.8483	16.9932	8.75782	4.78425	4.99575
Acc01598	5.82807	5.57184	5.57997	6.2116	5.80494	7.496	7.4796	5.09651	7.79847	4.35998	6.01046	4.95227
Acc01599	28.5679	33.6464	27.835	34.475	38.1822	31.8375	41.7659	27.4561	42.796	40.034	30.8495	35.4006
Acc01600	0.302209	0.840501	0.436745	1.13553	0.393155	0.488648	0.0734385	0.0805407	0.114854	0	0.0433623	0
Acc01601	2.633	2.15952	2.4254	2.53365	2.19307	2.66518	3.47748	2.47596	3.24607	2.8942	2.75207	1.6172
Acc01602	4.90591	6.96207	4.44849	5.5076	6.23149	4.58624	4.73232	6.16659	4.43005	5.58248	3.78573	5.75252
Acc01603	41.9654	46.2148	42.8376	47.8342	44.1177	48.1326	39.1755	39.538	40.2841	33.967	44.482	40.3865
Acc01604	1.18607	1.27775	1.7737	1.46068	1.05662	1.96326	0.877197	1.77975	1.14324	2.11128	2.38256	1.31547
Acc01605	5.29263	6.53846	4.665	8.53475	6.26331	7.2252	6.06142	6.54985	6.31983	7.8333	8.68435	8.8431
Acc01606	117.795	107.323	113.537	76.1236	99.9229	71.5786	101.643	71.7874	111.614	144.051	60.1694	44.7415
Acc01607	4.30788	3.38101	2.33462	3.32031	2.71457	3.48275	1.78835	3.44424	1.59173	1.80668	3.42538	2.69193
Acc01608	0.0765838	0	0.077474	0.309893	0.0871769	0	0.0651361	0	0	0.218753	0.461521	0.150277
Acc01610	3.26825	1.8799	1.07453	0.495931	2.69723	0.924788	1.04239	1.67669	1.3042	2.72281	3.11847	2.64542
Acc01611	4.43611	3.41155	2.93836	2.61778	4.80925	4.67322	1.93142	4.72901	2.01376	3.06724	5.19819	5.80319
Acc01612	305.668	76.3481	32.3067	61.741	96.4791	27.7484	32.8528	3.49897	33.1745	0.965289	0.305483	0.895223
Acc01613	3.85962	4.13846	4.04699	3.47695	3.14279	4.95695	5.07978	6.04405	4.97157	4.53321	5.71582	5.41759
Acc01614	0.0583067	0	0	0	0	0.0599948	0.247956	0	0.103411	0	0	0
Acc01615	39.6807	31.9961	30.19	26.5135	24.5277	18.8851	58.6007	34.856	53.6447	52.0058	25.5131	24.382
Acc01616	6.88108	6.0507	5.24283	4.58193	4.16432	5.33263	13.52	9.34338	15.564	8.66645	5.20535	4.05928
Acc01618	9.82849	8.20936	6.89905	8.31936	6.22189	6.91402	15.3112	15.2017	13.7406	13.6073	5.64095	6.49428
Acc01619	13.6135	15.8025	14.3851	10.9281	13.4889	11.3422	13.688	14.8576	15.0047	13.4341	14.8358	13.3566
Acc01620	2.78123	3.20418	1.75184	2.38885	3.94249	4.75159	4.82026	2.00688	6.28219	1.69877	1.15954	0.154457
Acc01622	25.501	20.3552	20.2238	22.4469	22.7223	18.5255	27.9117	17.7768	27.8468	23.3056	17.4483	18.3735
Acc01623	7.70855	8.49695	5.81442	10.8079	9.39059	9.94945	29.8484	9.14561	23.3856	16.4817	11.0703	12.9369
Acc01624	9.03536	9.44936	8.33541	5.27125	7.10025	6.44447	10.0644	6.41673	10.4935	4.32585	3.55783	4.6339
Acc01625	0	0	0	0	0	0	0	0	0	0	0	0
Acc01626	58.4861	73.7362	82.9982	81.7021	103.245	84.894	30.3166	76.4812	32.4266	21.0164	37.4474	35.1229
Acc01627	0	0.0811084	0.0927211	0.278161	0	0	0.077955	0.085494	0	0	0	0
Acc01628	46.4513	40.5555	44.5112	41.2535	32.7797	35.7483	42.1686	46.5539	42.0195	46.4398	37.9821	39.2384
Acc01629	0	0.0792561	0.0453018	0.0453014	0	0	0	0	0	0	0	0
Acc01630	18.2382	15.6783	14.8392	13.2313	16.757	15.4955	12.9857	16.4045	13.8859	14.4626	17.4286	12.8581
Acc01631	2.33572	1.39231	1.62448	2.59257	1.16323	1.75244	1.46234	3.02597	1.35208	1.00385	1.69432	1.62325
Acc01632	0	0	0	0	0	0	0.129872	0	0	0.21808	0	0
Acc01633	8.78449	7.00164	7.94253	7.22415	6.2353	7.11833	5.38355	8.91305	6.98034	6.31643	5.52206	6.34959
Acc01634	27.1381	27.5034	22.699	25.6384	25.8583	25.1938	21.3622	27.0814	20.1666	24.6841	24.2879	25.2376
Acc01635	169.897	175.089	161.174	184.864	222.964	179.708	146.613	114.653	147.263	154.871	131.368	141.206
Acc01636	3.20833	2.65596	2.93153	4.18786	2.12058	3.08823	5.8096	3.18572	4.58884	4.04014	3.53427	4.97553
Acc01637	1.18669	0.760441	0.703733	0.248374	0.419225	0.336841	0.835288	0.801559	0.870898	0.662344	0.205501	0.361334
Acc01638	69.393	63.6332	71.99	62.4724	71.2515	61.722	64.3677	28.1936	69.7963	45.9837	50.7999	44.1401
Acc01639	3.98299	3.79033	4.49499	4.31272	4.21496	3.60404	4.44306	5.48884	5.28919	4.30686	5.14636	4.98789
Acc01640	39.6774	43.4455	37.2016	44.7227	44.87	44.6877	31.1567	44.5177	31.3966	55.3746	48.1491	48.0529
Acc01641	0	0	0	0	0	0.0691998	0.1144	0.313658	0.178915	0	0.0675481	0.0659836
Acc01642	0.103494	0	0	0	0	0.106491	0.352097	0.096537	0.183554	0	0	0
Acc01643	0.120265	0.12771	0.145995	0.0243323	0.05476	0.0989972	0.184118	0.022436	0.0426594	0.0458029	0	0.0471981
Acc01644	0.664243	0.534369	0.671965	0	0.137477	0	1.6435	0.394284	2.5168	0.057495	0.121302	0.592462
Acc01645	9.40256	10.8682	10.3794	10.4413	9.23886	10.3681	8.33571	12.6557	8.4738	8.80663	12.2432	9.58571
Acc01646	77.5616	61.539	56.3826	67.5763	86.9033	74.8975	69.5943	81.2489	78.8631	71.8187	86.9773	83.3691
Acc01647	8.30811	6.89729	6.49847	2.42607	3.50992	2.37952	13.0397	4.95335	13.4437	7.33953	2.06464	2.01682
Acc01648	31.5478	30.2188	24.3648	22.5344	32.8223	24.7821	124.447	36.9155	118.221	41.5572	23.0549	25.2945
Acc01649	1.6287	1.6096	1.5875	1.45519	1.62393	1.14986	2.39637	1.58574	2.24552	1.9469	2.04183	1.5863
Acc01650	53.9225	49.4758	42.3968	73.9196	70.7374	61.0599	37.4887	68.4956	36.6841	76.8827	58.5139	57.1586
Acc01651	6.36254	5.37269	5.65588	3.78528	2.93351	4.2846	5.48578	6.24718	5.52598	4.94895	4.0361	3.64264
Acc01652	11.285	14.2589	12.2989	16.418	16.1899	15.3227	19.9384	10.9876	17.745	19.0526	13.8177	17.4356
Acc01653	5.55643	4.80113	4.85452	5.52634	5.13241	5.59217	6.49209	5.57554	6.1799	6.66202	5.95665	6.15826
Acc01655	0	0	0	0	0	0	0	0	0	0	0	0
Acc01656	0	0.174447	0.099712	0.299133	0.561	0.10142	0.251498	0.27582	0.349626	0	0.197998	0.773649
Acc01657	1.18436	0.436696	0.199688	0.99843	0.449394	0.406216	0.167887	0.368247	0	0	0	0
Acc01658	0.721648	0.576804	0.494541	0.274743	0.41515	0.279451	0.560979	0.448757	0.667468	0.391574	0.179256	0.357822
Acc01659	5.02902	1.00491	0.92997	1.14877	0.861774	0.333846	0	0	0	0	0	0
Acc01660	88.7206	109.73	88.6919	109.539	133.464	92.2476	135.964	85.3628	147.646	116.844	92.2678	96.9848
Acc01661	14.0766	12.4843	10.7824	12.9827	10.6471	16.5625	10.4396	12.2608	11.2704	8.43219	15.2308	13.0183
Acc01662	0.0584439	0	0	0	0	0.180408	0.0994156	0	0	0	0.234803	0
Acc01663	4.16441	4.29146	4.64769	3.95457	3.8841	4.87934	5.40428	3.95963	5.01522	5.12898	4.66843	5.52245
Acc01664	0.879245	0.632179	0	0.389138	0.250216	0.169631	0.32717	0.35881	0.341118	0	0	0.0539158
Acc01665	67.4895	98.2592	66.4311	99.7774	115.04	97.917	77.5433	62.8715	74.3873	122.488	87.7383	89.9617
Acc01666	23.3967	24.155	19.9704	22.7439	31.6266	28.9014	16.6346	28.5301	16.2092	20.8843	35.2492	27.6777
Acc01667	3.38709	4.81149	3.78715	2.52474	2.8917	2.33872	10.9167	1.66284	9.1689	4.07361	0.313339	0.480986
Acc01668	0	0.101085	0.0385193	0.0385189	0	0	0.226695	0.0710339	0.236359	0.0725077	0	0
Acc01669	9.76739	8.16414	8.97408	8.08604	7.73825	7.64812	7.19548	9.14561	7.20414	8.05509	9.77278	9.69301
Acc01670	5.24811	4.06101	4.50912	4.71513	3.328	4.32744	3.57702	5.01825	3.96327	5.25927	5.78865	5.21961
Acc01671	31.1416	31.929	34.2363	37.3589	37.8651	35.0609	43.8489	38.4788	42.0225	48.9771	49.1462	51.3776
Acc01672	39.7387	34.9125	36.6777	31.8031	40.2937	30.7773	34.6101	39.2922	33.2935	31.341	25.3471	26.6322
Acc01673	34.6359	37.0716	37.0126	68.1024	72.8146	69.4578	20.2787	37.711	20.4943	56.3178	83.7241	69.8193
Acc01674	29.3351	28.1402	45.4218	38.5327	43.9742	53.896	35.559	41.3975	35.273	35.5053	41.0585	37.3715
Acc01675	2.58288	2.24756	1.78548	3.04836	2.20511	2.52477	3.51487	3.33278	4.77176	1.80343	1.94567	0.760241
Acc01676	22.7036	28.2845	21.107	22.5182	25.2665	17.5533	23.3553	20.7041	25.5319	21.1337	19.4911	19.2886
Acc01677	50.9749	44.9859	40.7852	37.8783	52.0122	38.9565	34.1718	32.1598	33.4917	23.6055	9.82086	11.6394
Acc01678	23.4143	22.9578	20.3342	18.5697	23.1787	16.6447	15.8351	17.5292	16.3168	10.2957	5.95593	6.93025
Acc01679	0.711066	0.532434	0.719331	0.608659	0.622632	0.562809	1.7523	0.612243	1.51981	0.572867	0.311313	0.357768
Acc01680	45.4141	69.7324	43.6947	59.4576	72.9017	57.4724	37.1951	49.3177	33.7995	47.6215	91.7054	62.1496
Acc01681	0.602181	0.437239	0.406121	0.218678	0.544865	0.285976	2.54771	0.561699	1.7937	0.529249	0.294659	0.166641
Acc01682	3.86447	4.74744	3.90939	3.95534	2.12187	5.70723	5.87759	3.7319	6.08785	2.90029	1.36992	1.69504
Acc01683	5.97386	8.83388	8.19026	6.20228	8.85812	8.00703	7.35392	14.1506	5.64602	7.93309	7.34222	7.55777
Acc01684	0	0.0663391	0	0	0	0	0	0	0	0	0.752951	0
Acc01685	241.808	231.012	175.044	279.404	271.957	258.034	109.457	191.079	108.936	172.557	175.989	186.181
Acc01686	6.39559	5.59381	4.66437	4.89002	6.26439	3.13733	9.10814	5.34133	9.69428	5.23973	3.80939	4.66969
Acc01687	2.68719	3.25329	3.50227	3.71904	3.41545	3.52833	2.98659	5.41291	3.24549	3.89276	5.38143	3.75254
Acc01688	15.5604	15.2028	16.7147	13.8417	12.0222	12.0987	10.2801	17.0975	11.0722	15.9998	15.6287	14.5068
Acc01689	0	0	0	0	0	0.0601832	0	0.0545578	0.0518676	0	0	0
Acc01690	1.58996	2.39189	1.60844	3.69938	3.92141	4.52624	3.33566	1.73025	3.14887	2.72492	3.67297	2.39193
Acc01691	34.0309	28.1907	29.713	19.6921	23.2586	26.9546	23.1611	29.1999	22.8018	25.928	25.8953	24.3135
Acc01692	1.81746	0.787748	2.06372	0.900526	1.47776	1.71742	2.71302	1.4877	2.7629	0.918202	0.670572	0.800606
Acc01693	22.9681	14.8625	37.2248	10.0157	3.78716	2.88711	0.340922	0.448671	0.284365	1.67926	1.57014	1.49445
Acc01694	6.10886	5.03122	3.79359	5.01727	5.02605	8.46394	8.95104	11.1143	9.92263	9.09895	6.92544	7.18043
Acc01695	20.5327	21.3587	19.0519	18.2951	17.7231	19.798	14.3409	30.6311	12.1789	18.1256	23.013	22.013
Acc01696	84.6825	80.6969	58.7475	44.0991	43.7924	43.5077	46.7716	137.505	49.3461	103.985	58.7917	75.4524
Acc01697	1.45591	1.93255	1.84104	1.27198	1.28063	1.49806	0.816139	3.88891	0.645535	0.72461	0.598215	0.876539
Acc01698	319.54	535.807	212.074	293.79	273.453	285.851	46.4261	677.614	51.2187	231.59	183.105	210.869
Acc01699	34.8987	50.9782	39.0834	76.8732	26.8569	35.4033	10.2006	75.467	8.89194	8.5176	16.4892	20.0618
Acc01700	71.1407	50.0111	79.5847	66.5388	54.9725	61.9798	39.7489	67.2462	39.1411	55.9515	47.5051	50.4806
Acc01701	4.83243	3.59212	1.66212	3.42199	4.07063	1.29281	3.53467	3.96666	3.08542	4.78513	5.0478	3.69816
Acc01702	16.7159	18.3447	16.4661	16.1486	16.6005	18.0066	19.8188	17.1134	17.4654	19.4691	17.1043	16.6774
Acc01703	53.0368	44.6482	53.0798	45.8788	52.1989	31.2397	2.57153	2.99648	3.51902	2.39894	6.32657	4.44963
Acc01704	2.88236	2.42523	3.82408	2.15103	3.33484	4.27854	3.45622	3.26157	2.47221	1.7546	3.46453	2.5498
Acc01705	0	0	0	0	0	0	0	0	0	0	0	0
Acc01706	0.0307981	0.0817621	0.0623122	0	0	0.0950692	0.432208	0.0287277	0.46429	0.0293237	0	0
Acc01707	1.40035	1.98273	1.16872	1.57598	1.55419	1.80111	0.967708	1.74705	1.05553	1.46664	1.70538	1.99219
Acc01708	0	0	0	0	0	0	0	0	0	0	0	0
Acc01709	22.3727	24.3524	23.3558	12.0393	15.7442	16.3276	17.4478	14.4014	17.843	21.8121	14.2866	18.5141
Acc01710	13.0879	11.1381	14.4068	8.11645	3.42489	7.63638	14.3729	9.30809	11.3838	15.9945	9.06581	5.95309
Acc01711	25.4465	27.1148	34.5467	24.7079	24.4059	22.9707	30.361	22.8338	32.5864	37.934	24.032	22.2826
Acc01712	0.0981766	0.434395	0.297954	0	0	1.01019	1.67002	0.0915766	1.30592	0.28043	0.197216	0
Acc01713	4.34755	2.97852	4.16163	3.73597	4.25712	4.52151	3.45912	3.66283	3.56513	4.80707	3.89711	3.48579
Acc01714	9.59545	7.80278	7.43328	19.5887	11.4147	12.2749	5.44076	3.306	5.44273	1.56384	6.68554	5.17367
Acc01715	6.54193	6.09741	5.28655	5.91304	6.78585	6.81098	4.37881	7.04093	4.25654	7.66615	8.32024	9.41883
Acc01716	13.3761	11.0701	12.4359	9.03921	11.8358	12.0359	21.1872	19.1951	18.873	12.3232	13.9787	15.4615
Acc01717	11.0253	5.25678	4.90369	2.54797	3.24578	3.71631	67.3385	10.6831	65.3629	12.3074	2.05246	0.839271
Acc01718	50.6016	85.1407	76.364	105.043	173.276	192.004	30.9518	92.1367	31.4107	130.414	325.69	326.24
Acc01719	0.216197	0.0637728	0.0364518	0.801931	0	0.0741522	0.888755	0.100832	1.18227	0.102924	1.70098	0.459588
Acc01720	29.9639	47.9338	34.5467	33.3725	40.0528	41.8761	17.6949	164.102	17.3835	42.5772	48.2028	48.3468
Acc01721	5.35827	7.24763	5.47673	7.04946	7.86921	7.57021	9.42161	7.14748	10.0941	7.85089	6.52509	7.95383
Acc01722	6.05848	5.47914	6.12891	6.14569	5.8355	5.92562	5.5634	5.66672	6.05149	5.46735	4.61397	3.39666
Acc01723	7.59317	7.59253	9.46075	11.5437	14.6988	11.6091	5.40004	4.52173	5.89655	5.22823	7.368	6.01883
Acc01725	8.89771	7.65832	7.04932	7.1061	8.01747	9.27096	6.54805	8.75385	5.79731	8.8463	8.0149	8.54602
Acc01726	10.8324	9.2806	9.84157	10.8884	13.3518	10.5781	9.62398	9.52498	10.3402	13.0073	11.9888	10.3572
Acc01727	8.69249	8.08238	6.43585	8.41112	9.82314	10.6941	5.94666	9.10695	6.08846	8.99604	11.4511	8.21945
Acc01728	9.58686	11.8	9.87463	10.4917	13.3931	14.1689	13.4909	16.5027	13.1386	18.6707	13.4806	16.6742
Acc01729	12.9199	13.5426	10.932	13.3111	10.2569	14.6185	15.0165	12.4812	16.6009	14.8585	12.003	13.5337
Acc01730	0.0857245	0.189649	0.390245	0.325201	0.170769	0.573341	0.455691	0.119942	0.93123	0.469319	0.667283	0.672855
Acc01731	0	0.424059	0	0	0.181829	0	0.815144	0	0.141649	0.0760437	0.240654	0.54852
Acc01732	0.992768	1.24027	1.29969	1.59506	0.997138	0.721066	0.397351	0.762612	0.776795	1.27886	1.11444	1.03133
Acc01733	6.77284	6.41221	7.30036	7.04598	6.6155	6.84719	5.54663	7.14515	5.33723	5.77277	7.35214	6.7611
Acc01734	20.4102	23.3578	18.9842	21.0909	18.6167	22.0388	20.2495	20.715	20.4712	22.2093	22.0853	22.4771
Acc01735	1.42435	1.92384	1.66842	2.88179	1.62137	1.77413	1.21144	3.00683	1.79491	2.64095	2.03297	2.42719
Acc01736	7.03056	5.64155	6.00727	4.78166	3.79805	3.78054	14.9491	4.0385	14.1951	6.16453	2.11444	3.29306
Acc01737	0	0.312888	0	0	0	0	0.0751808	0	0	0	0	0
Acc01738	0.563981	0.467889	0.534879	1.06975	0.441369	0.507771	0.0599597	0.0328792	0.15629	0.167807	0.283229	0.311253
Acc01739	8.04076	10.3945	10.8332	4.42318	3.58527	4.15584	0.882431	0.172816	0.887192	0	0	0.109065
Acc01740	0.830126	0.864235	0.444587	0.444583	0.333512	0.251223	1.49514	1.00206	1.03926	1.48779	1.17709	1.19774
Acc01741	25.8293	45.2112	53.7623	83.9586	85.3704	40.7875	11.263	24.8267	9.68905	55.0945	74.7555	48.0681
Acc01742	6.38358	5.97489	7.07873	5.21585	4.75122	4.79998	5.77741	8.20644	5.91485	4.83122	6.04172	8.23038
Acc01743	0.456593	0	0.18476	0.277138	0.10395	0.37585	0	0.425898	0.242939	0.173894	0.0917198	0.179191
Acc01744	0	0	0	0	0	0	0	0	0	0	0	0
Acc01745	76.3238	70.0406	102.072	12.0016	14.0836	5.17356	16.0486	3.37257	14.829	3.33497	1.07811	5.54282
Acc01746	6.15806	8.92001	8.00458	7.93489	7.83224	7.15052	8.04654	5.61572	7.44384	7.89412	6.63431	6.91945
Acc01747	4.51612	3.16081	1.20445	1.82743	1.07489	1.30957	9.67248	2.79558	9.9028	0.0390902	0.123708	0.0805618
Acc01748	13.1419	12.3847	9.08178	4.55811	9.6752	5.23332	6.73549	3.43872	5.32752	3.77007	4.28558	4.9566
Acc01749	1.05607	0.747632	1.23928	0.470066	0.817457	0.69545	1.76048	1.06388	2.2476	1.40771	0.806136	1.49204
Acc01750	0	0	0	0	0	0	0	0	0	0	0	0
Acc01751	0.222038	0.117892	0.494162	0	0.15165	0.13708	3.51258	0.662757	3.26853	0	0	0
Acc01753	0	0	0	0	0	0	0	0	0	0	0	0
Acc01754	1.50639	0.844259	0.30478	0.507962	0.457268	0.516667	6.14983	1.87349	7.97049	0.382473	0.353035	0.0492654
Acc01755	0.517799	0.416558	0.619058	0.333336	0.107168	0.145306	0.920835	0.439082	1.41927	0.224096	0.141838	0.600397
Acc01756	0	0	0	0	0.0971628	0	0.145195	0	0	0	0	0
Acc01757	1.10715	1.49092	0.876538	0.584353	1.58906	1.23826	0.900713	1.43683	0.768365	0.458325	0.386787	0.802886
Acc01758	48.2947	53.3559	46.3084	37.1662	38.7859	43.2145	26.0188	67.2957	27.7192	29.1271	30.2796	37.2817
Acc01760	0.910318	1.43851	3.35471	2.23645	0.518117	0.735957	1.21667	0	0.980235	1.2382	0.587775	1.33971
Acc01761	0.238375	0.168755	0.0482292	0.0241144	0.0814042	0.0245276	3.32498	0.57811	4.18545	0.612801	0.0478844	0
Acc01762	0	0.0868217	0	0	0	0	0.0417231	0	0	0	0	0
Acc01763	5.30465	5.83606	5.7289	4.64109	4.8552	5.67951	7.07242	3.7779	6.57933	4.74357	3.95996	5.34521
Acc01764	112.905	89.727	75.9207	49.4018	90.2003	84.3407	143.844	195.363	133.339	82.1612	66.2898	134.274
Acc01765	121.53	136.733	106.024	109.125	147.753	127.056	82.5013	97.4999	82.97	68.8256	81.6557	89.6097
Acc01766	56.7026	50.6816	63.4384	72.6051	52.0492	59.996	18.8943	47.1911	24.2459	37.1261	55.9635	51.3141
Acc01767	4.60802	3.62467	5.1397	3.42643	4.12459	2.9178	3.58424	4.51867	4.36571	5.28741	6.72482	7.8056
Acc01768	8.34901	7.5858	7.00075	5.87154	5.74297	7.39629	9.18954	10.6613	9.18539	8.54446	13.6323	11.8272
Acc01769	0	0	0	0	0	0	0	0	0	0	0	0
Acc01770	15.5409	11.3418	72.5323	5.60585	5.60319	7.45391	85.5477	16.3443	90.7047	106.32	177.485	178.477
Acc01771	15.7303	14.9005	18.0798	19.4991	26.7332	20.5171	20.4768	18.0483	22.725	25.3137	27.8901	27.2441
Acc01772	38.0931	40.6447	36.9763	38.6655	40.8029	43.0957	30.4867	43.921	34.9765	48.2574	46.7126	45.8197
Acc01773	4.10598	3.09519	2.69222	3.69215	4.76048	3.67719	4.72097	3.04978	3.50625	3.98182	4.27676	5.59514
Acc01774	7.83622	8.0478	7.85459	4.69089	6.46506	7.10144	6.54258	3.08471	7.42715	1.54013	3.10493	1.41071
Acc01775	2.98811	1.23949	1.3225	1.22802	2.0196	0.864737	6.75073	1.56782	6.95572	0.889082	1.59441	2.38203
Acc01776	16.2178	15.4079	17.3241	16.7443	13.2797	14.3128	11.6278	17.4138	13.2385	16.3506	16.8006	13.5695
Acc01777	3.96679	2.8309	3.49511	3.88342	5.14668	4.34497	3.66407	2.22803	3.13943	3.16772	4.02706	4.14303
Acc01778	0	0	0	0	0	0	0.0577208	0	0	0	0	0
Acc01779	0	0	0.177579	0	0.0999095	0	3.06063	0.245606	2.87978	0.33427	0	0
Acc01780	7.35071	7.93972	6.99874	8.52963	8.81866	8.08259	11.7377	7.69682	11.6949	8.81713	8.68588	8.20188
Acc01781	60.0549	44.4264	42.8018	24.0837	44.2087	47.4985	130.031	135.774	123.255	69.2051	44.5889	97.3352
Acc01782	28.3719	26.1181	25.5876	18.6849	27.1665	21.4215	39.5974	25.1325	39.9628	18.7948	13.8977	17.7793
Acc01783	78.621	84.003	66.0964	50.8695	76.6459	66.0552	33.8466	34.4608	34.1267	55.7493	44.2646	60.3562
Acc01784	8.41222	8.74092	10.5963	9.44328	10.1318	9.77264	7.33941	12.251	6.54537	12.2985	10.9567	13.738
Acc01785	6.52654	4.36929	8.38218	3.9614	5.84653	6.86148	7.84374	1.61459	7.34774	5.37654	4.01862	4.09259
Acc01786	19.4563	15.5634	15.467	14.103	18.3109	15.0068	16.3656	8.48827	18.6935	7.32243	7.35508	8.9283
Acc01787	70.0415	89.8857	110.24	95.1981	102.349	111.584	27.3587	26.4224	25.6194	45.6219	69.323	62.4286
Acc01788	0	0	0	0	0	0	1.07585	0.107263	1.83554	0	0	0
Acc01789	7.06617	6.14968	8.56616	10.5747	10.1708	10.3353	5.96026	8.11637	7.5608	11.8433	18.1243	15.0116
Acc01790	46.1609	54.6299	48.7867	52.0612	56.1675	56.0548	52.6959	53.2624	50.2401	49.9564	56.1185	57.2283
Acc01792	0.222436	0.590517	0.300029	0.525045	0.422006	0.152584	0.504497	0.691608	0.328753	0.352979	0.521297	0.290984
Acc01793	0.588848	0.094743	0.0541539	0.48738	0	0.165244	0.637417	0.299598	0.427237	0	0.0537668	0
Acc01794	21.6296	20.3736	20.5035	19.7023	17.4116	20.822	31.1904	24.7542	32.3516	26.112	23.315	23.5828
Acc01795	0.160077	0	0	0.161937	0	0	0	0	0	0	0	0.0785283
Acc01796	13.6536	15.9733	14.6707	17.948	24.4986	18.4937	2.09946	1.58297	4.51474	6.16946	4.02883	8.40082
Acc01797	64.0292	74.3912	62.531	83.2301	82.7851	89.7447	67.3657	84.4577	64.5672	74.8453	86.2325	93.0185
Acc01798	4.49323	5.15495	4.68625	5.53093	4.14158	3.21177	5.41109	5.54495	4.68973	4.99746	5.17194	4.36943
Acc01799	9.07859	8.81134	9.08537	8.72319	6.48212	8.27001	8.41343	9.89483	7.87758	8.36514	10.818	8.61994
Acc01800	1.17194	0	0.592783	0.345787	0.333512	0	0.456849	0.0910965	0.476326	0	0	0
Acc01801	39.4864	46.3796	33.7236	45.265	47.0789	44.023	37.981	46.31	37.7032	56.9457	53.0886	52.3837
Acc01802	0	0	0	0	0	0	0	0	0	0	0	0
Acc01803	18.5633	16.7529	13.938	17.7149	17.5393	13.2028	14.8939	15.9909	13.8034	18.9263	17.3772	16.9231
Acc01804	41.4897	51.608	44.8751	49.8935	54.8139	50.6485	58.951	41.7403	56.5039	60.0656	47.5343	54.212
Acc01805	4.88761	6.22541	6.07921	6.19263	4.79753	5.60622	7.76885	6.7414	7.51741	5.73693	5.5368	5.70728
Acc01806	8.26736	10.8445	7.21627	11.6939	12.4091	13.5882	10.9829	15.7644	9.14795	14.35	20.649	22.6831
Acc01807	71.1712	54.5946	69.3667	56.2823	70.9892	53.0786	57.5929	38.168	57.4116	59.873	39.1201	35.8074
Acc01808	1.30326	0.949769	1.0082	3.10212	2.8798	2.2087	0.717234	1.28716	0.679829	0.875911	2.54098	2.55734
Acc01809	0.935907	0.394385	0.541021	0.946777	0.811705	1.284	0.0379052	0.166284	0.0395211	0.1273	0.313339	0.262356
Acc01810	2.90679	2.87036	2.91534	2.22119	2.30058	2.65719	3.51213	2.45537	3.32997	3.63474	2.10509	2.22769
Acc01811	3.29873	5.78614	7.50843	6.07819	6.26954	6.87939	1.40282	2.033	1.30592	2.29953	4.5261	4.65244
Acc01812	1.64374	0.387889	3.87997	1.21941	0.6237	0.789284	2.79606	0.919941	3.10962	3.23443	0.550319	0.96763
Acc01813	1.18622	0	0.872732	0	0.122754	0.77672	1.19234	0	0.382514	1.12943	0.108312	0.211606
Acc01814	2.50401	1.52818	3.31926	0.96083	2.35893	1.51037	0.587508	0.161081	0	0.328847	0.0867246	0.254148
Acc01815	0.0466892	0	0	0	0	0	0.277971	0	0.0414031	0	0	0
Acc01816	3.40316	2.67258	2.53361	2.13119	1.64347	1.95549	4.39808	4.96083	4.12833	3.25427	1.68686	2.21151
Acc01817	2.49738	1.93733	2.46079	2.29672	2.6213	2.25264	8.81353	2.96481	8.13948	6.3769	3.3879	3.19806
Acc01818	0.271832	0.150345	0.824977	0.515605	0.386791	0.559404	0	0.190169	0	0.0970571	0.136513	0
Acc01819	3.42017	4.3789	3.97524	3.75435	2.89923	7.78714	7.05569	7.39865	9.09882	7.62145	6.21258	6.14008
Acc01820	111.326	122.544	95.8266	136.185	163.074	120.516	111.62	65.2582	121.035	127.774	109.44	105.88
Acc01821	7.24071	2.98601	5.04919	12.9429	1.36037	0.651	7.95208	71.0148	8.60278	34.8051	16.8044	151.531
Acc01822	0.442419	0.727086	1.59844	0.639368	0.647505	0.715358	1.34388	0.707447	1.28908	0.42124	0.634803	0.24804
Acc01823	41.298	43.4515	34.3028	31.997	36.8694	34.535	20.4405	44.5126	21.6182	33.2716	26.6356	36.3178
Acc01824	0	0	0	0	0	0	0	0	0	0	0	0
Acc01825	2.26743	0.912048	2.24166	2.71081	2.63973	1.27259	2.27913	1.00943	2.3306	1.07944	0.672865	0.960641
Acc01826	7.87257	6.19256	7.57694	4.09261	6.53443	5.96286	16.414	3.97764	16.435	5.72587	4.77723	3.48653
Acc01827	4.791	3.68852	4.68514	3.84501	2.72685	3.43436	7.1989	3.42617	7.54828	4.24233	3.07971	2.31896
Acc01828	3.01789	2.73165	2.87852	3.87287	3.59237	3.63759	3.22681	3.41018	3.01264	2.98835	3.37756	3.99304
Acc01829	4.72574	4.57588	7.27494	7.51736	10.369	10.2184	4.28147	3.38589	4.6462	5.34724	4.88408	5.34213
Acc01830	49.5913	56.6842	49.5145	51.8003	69.6079	55.0135	53.4919	60.9538	53.94	60.2511	50.7171	60.1857
Acc01831	9.49091	7.41525	7.99509	9.19069	5.92397	9.31189	7.54708	7.27318	7.44644	9.43968	9.44401	8.20409
Acc01832	8.13579	12.611	8.78623	9.03717	8.2523	8.73609	8.78902	15.0454	9.00653	11.3748	9.80939	12.7299
Acc01833	0	0	0	0.0617881	0.347636	0.062847	0.155846	0.170918	0.0541634	0.348928	0	0.0599261
Acc01834	12.8682	13.8465	17.0399	7.43868	8.9057	8.226	42.9789	10.2485	46.7446	14.1246	3.90748	3.94281
Acc01835	0.0468654	0.0414724	0.379282	0.237049	0.213392	0.0964445	0.27902	0.0874297	0.290915	0	0.188285	0.275886
Acc01836	3.62637	5.96955	14.2007	15.5418	29.5172	20.0611	2.85215	4.32825	3.25037	3.15575	6.5013	9.10526
Acc01837	0.55609	0.984196	1.40639	0.937581	1.26602	1.6212	0.630621	0.259353	0.164376	0.794203	0.930887	1.72772
Acc01838	1.11447	1.63237	4.93736	16.1726	6.8681	6.52455	0.424913	0.394313	0.443028	0.329314	2.27734	1.58361
Acc01839	2.29498	1.95567	2.03503	1.66241	2.2899	1.77836	0.819328	0.502139	0.804007	1.21395	1.08139	1.58451
Acc01840	10.2816	13.2423	9.57725	11.4308	12.6308	10.0555	14.9785	12.439	13.4506	14.5387	15.5412	14.8816
Acc01841	2.73225	2.29059	2.56564	2.34079	1.94944	2.38091	1.62335	1.97545	2.06353	1.85463	2.02208	1.39807
Acc01842	0	0.0940672	0	0	0	0	0.18082	0	0.565586	0	0	0
Acc01843	12.3866	11.0482	12.4311	11.5111	7.13387	6.75191	10.5141	8.06937	9.61115	8.3772	7.92372	6.0523
Acc01845	0	0	0	0	0	0	0	0	0	0	0	0
Acc01846	0.339739	1.403	1.48931	2.17667	0.257821	1.04872	1.34846	0.3169	1.10467	0.862599	1.70615	1.77775
Acc01847	12.2281	15.3772	12.5118	12.0588	10.2565	13.1868	8.37734	16.9395	9.3052	11.1898	12.9001	13.727
Acc01848	12.6097	11.6155	13.0411	10.8095	7.53311	10.5118	14.038	13.3088	13.1243	10.6058	12.4765	11.7577
Acc01849	3.51491	6.11718	2.96314	0.592622	1.46707	0.723333	9.26746	2.73218	8.62356	2.67731	0.823747	0.689716
Acc01850	0.653076	0.23117	0	0.198199	0	0.134397	0.111091	0.487338	0.115827	0	0.0655945	0
Acc01851	2.91981	4.62933	2.70761	7.81506	3.32368	6.19646	0.93126	1.9859	0.647308	0.86876	2.81044	1.6114
Acc01852	0	0.186538	0.213245	0.213243	0	0.216898	0	0.0983121	0.0934644	0	0.10586	0
Acc01853	0	0	0	0	0	0	0	0	0	0	0	0
Acc01854	0.0841355	0.124089	0.226969	0.170225	0.0638488	0.0288571	0.143118	0.0784794	0.298439	0.160216	0	0
Acc01855	0.172491	0	0	0	0	0	0.440121	0	0.611846	0	0	0
Acc01856	4.0546	2.20105	3.17109	2.4817	2.75375	3.40069	10.8382	2.44719	11.9348	4.50932	2.56664	2.07262
Acc01857	6.11961	5.71564	6.48313	6.43222	6.09354	5.46928	3.35591	6.57558	3.10896	6.66416	7.42123	7.43427
Acc01858	0	0.048773	0	0	0	0	0	0	0	0	0	0
Acc01859	0	0	0	0	0	0	0.0595653	0.130652	0	0.200044	0	0
Acc01860	2.9178	13.1485	4.49569	3.95072	4.39445	3.6951	2.67254	15.7018	2.22918	1.88057	1.35259	3.25911
Acc01861	11.663	10.2846	11.5286	10.0952	9.34948	11.1344	10.1118	14.0009	9.61419	10.5964	13.4054	12.2085
Acc01862	9.21435	8.90737	14.7928	10.9931	16.8164	13.2942	11.8407	6.77316	11.9458	3.62373	3.11847	3.29191
Acc01863	1.4147	1.59333	1.14491	2.81022	1.20047	1.90559	0.437538	6.04614	0.410572	0.367356	1.1884	1.18611
Acc01864	0.946235	0.314005	0.897408	0.239306	0.3366	0.912778	3.01797	1.76525	2.51731	3.04066	2.07898	2.03083
Acc01865	0.784379	0.694117	0.396749	0.623456	0.637768	0.518842	0.524174	0.209042	0.943991	0	0.112546	0
Acc01866	6.72325	8.48689	9.23524	2.16709	3.97667	5.62927	8.49331	18.7523	8.91384	14.4345	10.5926	12.2874
Acc01867	4.50702	4.61512	4.9285	4.4291	3.6646	4.68167	4.32617	6.18593	4.62479	5.33342	6.5531	7.07515
Acc01868	0	0	0	0	0	0	0	0	0	0	0	0
Acc01869	5.30422	6.318	6.64701	6.64694	5.09775	5.66552	5.85383	6.62539	4.96409	7.72398	7.77928	8.30139
Acc01870	0	0	0	0	0	0	0	0.10088	0	0	0	0
Acc01871	2.90903	4.75251	3.05604	4.41423	3.05669	5.29576	1.99839	5.74004	1.98436	12.0379	9.88921	12.4045
Acc01872	3.58764	3.21423	2.8629	2.95304	2.71414	2.33872	2.21745	3.8661	2.27247	2.97034	2.86482	1.61786
Acc01873	0.101382	0	0.205122	0.20512	0	0	0.862278	0.0945668	0.449519	0.386116	0.203655	0
Acc01874	35.4627	32.7156	36.0543	41.0316	41.4276	41.8716	42.2265	36.5933	42.8867	50.732	45.5917	43.5354
Acc01875	41.2164	40.1076	40.344	36.8899	40.7219	39.8131	40.0212	43.0609	39.1825	32.1295	38.1671	37.8657
Acc01876	21.8181	15.4927	20.9148	13.6167	13.3193	16.5658	16.4617	16.3304	17.3975	12.481	17.7609	13.379
Acc01877	1.11904	0.300616	0.808605	0.545803	0.454938	0.740209	1.07074	0.801498	0.832859	0.70397	0.64226	0.548961
Acc01878	17.7419	15.7733	14.442	15.1097	19.0688	16.2177	5.89558	13.3933	6.22009	4.87134	7.791	10.8491
Acc01879	0.209757	4.82609	3.18292	0.477434	1.79078	1.67268	1.29342	0.929364	1.48806	0.0499288	0.105339	0.411597
Acc01880	1.90722	1.37261	1.96141	1.1208	1.25217	1.09115	2.61829	1.52064	2.09831	1.64261	0.81075	0.745385
Acc01881	13.5707	10.743	12.1984	15.0928	13.3074	11.7344	14.3234	14.1835	14.4628	16.3848	15.3135	15.6406
Acc01882	0.253191	0.120645	0.0985131	0.0985121	0.177362	0.0400802	0.695727	0.199836	0.293609	0.0556315	0.0978088	0.0955434
Acc01884	0.345337	0.135821	0.388168	0.621063	0.480461	0.23689	1.01169	1.18111	1.42911	0.767211	0.886404	0.90352
Acc01885	0.4374	0.46233	0.405611	0.479354	0.608547	0.262537	0.434021	0.532661	0.463299	0.520576	0.402712	0.667561
Acc01886	1.7102	1.18079	1.84416	2.07228	3.97909	1.87574	5.45062	1.01674	5.06636	1.27046	0.868296	0.60848
Acc01887	5.94985	4.73636	4.78367	5.25673	6.80242	5.32008	5.45824	4.07152	5.80614	4.15599	3.02714	3.69628
Acc01888	164.976	165.421	204.345	231.133	233.783	205.204	112.677	185.33	141.864	243.657	238.576	215.154
Acc01889	1.89295	1.7283	1.85416	2.00612	2.22319	1.94775	2.47888	3.27914	3.1441	2.3745	4.01378	2.74162
Acc01890	2.60546	4.19024	2.47531	5.29435	1.83109	8.92852	0.539547	0.612859	0.361638	0.258858	0.432357	0.333429
Acc01891	0.68543	0.722088	0.62736	0.792447	0.631622	1.34338	3.33127	0.365344	2.48919	0.497232	0.131132	0.160118
Acc01892	28.7949	24.1098	24.426	25.7873	25.8137	27.2784	22.7909	26.4787	21.8456	28.5426	27.1599	24.8501
Acc01893	0.161151	0.0570425	0.228233	0.684694	0.0366882	0	1.20615	0.120254	0.771688	0	0	0
Acc01894	2.49098	6.23512	1.58396	2.8799	2.02539	1.53786	9.68519	3.25294	10.5399	4.879	5.36127	3.70088
Acc01895	12.3484	11.3835	13.6028	12.1064	12.9339	12.7059	13.6285	8.11085	13.7723	11.3518	11.3672	10.4223
Acc01896	8.20581	10.038	8.78951	9.03357	8.44798	9.37464	5.90154	7.31649	6.52768	8.84705	9.6963	9.41252
Acc01897	0.488181	0.984969	0.908696	1.52106	0.689077	2.31065	0.249125	0.236789	0.0173164	0.0185924	0.0980652	0.287381
Acc01898	4.25071	5.32776	7.13117	7.94214	5.80297	9.05885	3.52526	4.36004	4.29261	4.62334	11.3648	7.19819
Acc01899	10.7994	13.0735	8.95847	10.7064	8.80194	10.0898	11.61	12.209	11.3388	11.1873	8.6341	9.7056
Acc01900	4.75361	4.66135	5.58868	6.23847	5.26489	7.00636	7.24834	6.47131	6.53198	8.19581	7.78543	7.43704
Acc01902	0.331814	0.167789	0.431578	0.671336	0.161876	0.341421	2.98342	0.5748	2.35397	0.857523	0.238051	0.418568
Acc01903	0.579609	0.384683	1.28263	0.329817	0.783491	0.410018	2.58809	0.540645	3.18029	0.689828	0.509386	0.106626
Acc01904	44.1056	45.5559	46.9984	45.7902	47.4882	48.7067	30.6135	53.6531	30.3616	53.4289	56.7497	57.1235
Acc01905	0.591062	0.448325	0.170838	0.555218	0.288351	0.390969	0.825882	0.393805	1.42267	0.120593	0.169617	0.579908
Acc01906	0	0	0	0.0603293	0	0	0.0507222	0.194696	0.0528846	0.255518	0.359392	0.292556
Acc01907	1.85829	1.73157	1.90479	2.00436	1.73709	2.10203	1.38164	1.97442	1.45145	1.79276	2.1631	1.66625
Acc01908	25.184	31.5483	37.9733	40.5797	37.0742	38.241	22.8882	25.1512	22.3798	41.684	43.5986	41.0249
Acc01909	0.0568825	0.30202	0.0575437	0.172629	0	0.351176	0.0967595	0.159175	0.0504423	0.0541594	0.0571323	0
Acc01910	35.5331	46.4793	59.3286	54.4422	74.613	67.7991	79.882	67.9781	75.9454	31.0401	28.9325	40.7012
Acc01911	29.7351	23.0321	21.1359	20.0536	26.7863	25.7534	7.64168	10.9082	6.70279	7.12882	17.6902	15.8113
Acc01912	3.63075	2.74313	3.56901	2.21761	1.83254	2.20275	8.25902	2.7956	8.17069	3.84829	2.83823	2.95733
Acc01913	1.97263	0.218204	0.798224	0.498885	0.898194	0.659665	14.4288	3.03603	12.8135	1.9721	0.396259	0.241925
Acc01914	4.16991	6.69011	5.86459	13.1352	11.8089	12.1045	2.82575	5.31261	2.4652	8.45704	25.0272	16.0655
Acc01915	0	0	0	0	0	0	0	0	0	0	0.113313	0
Acc01916	2.94541	1.90004	2.14423	2.1999	2.82013	2.52085	2.97338	2.79875	2.83162	2.75198	2.46068	2.24164
Acc01917	4.8872	3.40153	6.36055	4.55511	3.96925	4.12465	9.94797	3.99522	10.0069	5.43749	3.25406	1.77791
Acc01918	7.46778	5.82114	8.12732	6.46361	6.99699	7.24014	8.98841	7.54413	7.67419	5.80117	6.17376	6.32173
Acc01919	13.1657	14.1868	7.06708	8.15425	10.7558	8.57046	8.56967	38.1785	9.37183	12.4928	11.0196	17.0472
Acc01920	3.78205	3.96113	5.98118	4.84301	5.77659	5.19694	3.88856	4.13065	3.18404	2.89447	2.04359	2.32505
Acc01921	2.11803	2.28607	1.93163	2.04523	1.69866	1.73357	1.14636	1.25723	1.16678	1.28331	0.934736	1.16497
Acc01922	0.697498	0.822978	0.529204	0.587999	0.396988	0.717691	0.444927	0.704825	0.309264	0.608765	0.408661	0.399196
Acc01923	0.334653	0.533057	0.564238	0.789926	0.761885	0.987112	0.284629	0.749173	0.395685	0.403601	0.358531	0.569119
Acc01924	0.652733	0.323467	0.818798	0.449014	0.713299	0.268652	0.355305	0.608853	0.532525	0.696064	0.498256	0.589182
Acc01925	1.22306	2.84609	1.74135	2.15376	1.4438	2.23728	1.92637	2.95773	1.24526	3.0191	1.18293	1.7333
Acc01927	7.56077	6.69071	6.74882	7.11686	7.91622	7.36364	5.05507	9.12675	5.01959	6.58288	7.71581	7.49743
Acc01928	1.86079	2.46998	2.05355	1.36902	0.962806	0.43515	3.30915	0.552266	4.5753	4.91246	0.424763	0.33194
Acc01929	0.196181	0.954829	0.396923	0.661531	0.223317	0.336434	0.111237	1.61643	0.289949	0.80942	0.821011	1.34735
Acc01930	7.76388	8.84792	11.1871	10.9551	14.5448	11.4081	6.45714	10.1815	6.27512	8.64697	7.6541	8.51683
Acc01931	0.623719	0.389608	0.185579	0.334039	0.417642	0.113255	0.24964	0.308006	0.130142	0.279463	0.184252	0
Acc01932	2.71956	2.5362	3.9363	3.15324	1.71456	3.01355	2.29525	3.33679	2.02208	2.62921	3.34084	2.91454
Acc01933	13.0755	13.351	13.5473	12.3262	14.3934	13.7202	28.2302	13.6708	27.3186	21.1506	13.7102	11.6728
Acc01934	4.30718	3.89332	4.73126	5.25483	3.87186	5.68726	5.26704	5.17291	4.88505	5.49145	6.05282	5.45921
Acc01935	16.0526	16.5785	9.37918	4.37949	8.24246	14.7434	67.9719	17.0461	66.3172	3.13707	1.46223	1.76666
Acc01936	0.293265	0.212333	0.323645	0.242731	0.242785	0.219459	1.38319	0.174077	0.401914	0.380763	0.535552	0.392361
Acc01937	5.18067	5.68755	6.93532	6.18656	6.78408	7.73547	5.79773	6.06775	6.90845	5.78568	6.45538	6.80269
Acc01938	0.410533	0.385534	0.593294	0.483106	0.572227	0.482765	0.933488	0.695535	0.906418	0.606263	0.740523	0.61651
Acc01939	1.28258	1.93507	0.999708	1.04224	1.31639	0.930292	2.1102	1.17675	1.92048	1.68163	1.90065	1.3409
Acc01940	13.3554	15.1449	15.6133	12.8842	14.2463	13.378	12.7507	15.4688	13.412	12.3792	13.3696	13.4071
Acc01941	0	0.0582004	0.133067	0	0.074866	0	0	0.0613474	0	0.0626203	0	0.322638
Acc01942	20.3776	19.9822	18.2745	22.9543	24.6382	21.8743	15.4579	35.4982	15.775	29.4702	26.2201	30.9082
Acc01943	0.883748	0.533216	0.751791	0.426688	0.663038	0.496	0.546652	0.843072	0.748068	0.975307	0.585029	0.945896
Acc01944	34.5137	41.7132	39.7814	41.8714	35.1347	38.835	51.1303	36.0483	51.9931	44.1124	41.086	42.4468
Acc01945	1.5764	1.92792	1.30804	1.77389	1.83478	1.58559	1.44622	2.24695	1.20944	1.23111	1.0852	1.30336
Acc01946	3.93408	4.19811	3.27749	1.75578	0.790278	2.38116	2.16507	1.94273	1.84694	1.98304	0.697298	1.47582
Acc01947	10.9439	13.0395	10.0826	8.46139	8.56463	6.79664	7.61261	8.73162	8.59569	10.6246	5.47634	6.92176
Acc01948	27.2488	32.2959	24.3313	36.0239	35.7769	39.8297	23.2593	22.1595	19.7148	28.1454	33.9389	35.3244
Acc01949	5.1277	4.45037	5.02105	6.01855	5.57506	5.85112	5.50744	6.04006	4.4597	5.44556	5.61242	5.83718
Acc01950	0.725805	0	0.122374	0.734235	0.4131	0	14.5069	2.93372	19.4162	0.575883	0	0.118685
Acc01951	13.506	13.7906	13.4093	14.279	13.6206	13.5284	10.7864	13.1327	10.9603	12.2455	13.3495	15.1141
Acc01952	19.6388	19.6689	21.4085	20.3073	16.9316	17.3952	13.9879	16.5814	13.1472	18.0538	19.1906	18.6275
Acc01953	19.6433	22.3744	18.37	18.3699	17.8545	18.6338	19.0217	25.0612	20.3591	19.7865	16.0521	15.7774
Acc01954	3.31182	2.73089	2.58888	2.36043	1.7136	2.09109	4.3532	5.75711	3.93806	3.29661	2.34358	4.50475
Acc01955	32.3693	36.0513	31.8464	37.2412	39.3762	38.1842	47.6276	45.5317	41.316	49.9321	39.0584	46.4386
Acc01956	18.664	20.3205	20.1184	21.6032	21.5639	18.3052	26.9027	15.8444	29.1964	26.0234	17.9736	17.4545
Acc01957	9.22635	8.9967	8.73911	8.67957	8.89707	9.31206	21.9422	6.63273	23.0861	9.90373	10.5654	10.2054
Acc01958	104.023	67.6613	73.6174	64.6415	88.3977	66.416	70.1603	106.003	67.538	46.4608	38.1476	52.1794
Acc01959	0.0564088	0.299505	0.0570645	0	0	0.232168	0.575722	0.15785	0.500222	0.483375	0.226626	0
Acc01960	19.1183	14.8237	16.1632	14.7816	15.3894	14.8944	17.1897	15.328	16.7519	16.2094	15.179	14.4701
Acc01961	0	0	0	0	0	0	0	0	0	0	0	0
Acc01962	19.2875	15.9618	14.4532	15.2208	19.9733	14.3332	16.2146	21.4892	14.4907	17.259	17.444	14.9812
Acc01963	2.89167	2.87877	3.00966	2.39083	2.84854	3.86228	4.61142	2.67134	4.38885	4.05043	3.63046	2.5643
Acc01964	10.7781	9.61752	10.053	13.7278	11.6538	9.70001	11.363	10.5856	11.9539	14.2355	14.8058	13.1079
Acc01965	1.29664	2.18728	3.73017	3.68914	2.12173	1.08402	0.723723	0.680326	0.934238	0.848762	1.05814	0.318042
Acc01966	36.1901	37.8706	34.1701	36.8905	34.5776	36.7902	35.6582	37.631	34.8635	31.7838	26.1395	25.3401
Acc01967	21.0657	21.2693	20.2857	23.8549	18.9291	22.3945	34.1697	26.9163	34.9449	29.1379	24.0004	26.6321
Acc01968	0	0	0	0	0	0	0	0	0	0	0	0
Acc01969	0.245522	0.0543172	0	0	0.0698708	0	0.261027	0	0.108862	0.175326	0.1233	0.0602223
Acc01970	79.4404	89.2918	77.7791	91.7831	100.794	96.0329	67.6052	95.6799	72.2176	100.363	99.2934	107.021
Acc01971	125.594	139.251	104.125	133.243	123.131	107.77	143.861	129.782	145.606	211.149	131.597	116.281
Acc01972	7.96848	7.09915	6.4271	6.6449	5.8224	5.48458	9.1128	8.03545	7.97345	8.15091	8.05755	7.13138
Acc01973	8.85208	7.65805	6.88331	5.61352	6.843	9.31228	14.6083	10.7834	17.6915	5.9124	7.96206	7.45357
Acc01974	15.1555	13.0537	15.2172	18.1295	14.3428	15.2448	8.79058	13.2616	9.10796	20.9135	16.6517	17.2975
Acc01975	0.30732	0.367939	0.82295	0.493765	0.658501	0.390621	0.522764	0.303522	0.609174	0.413093	0.435769	0.372466
Acc01976	0.994822	0.761836	1.14186	0.735429	1.17598	1.00394	0.894932	0.624578	0.831293	1.23864	0.883901	1.20129
Acc01977	24.2548	27.0084	21.4015	19.1521	26.9962	18.9257	24.182	35.1932	23.3608	24.3125	16.7146	20.8885
Acc01978	3.64905	3.54739	3.6116	3.55833	3.49477	3.35756	4.2749	3.7392	3.37592	4.0924	4.06154	4.2859
Acc01979	34.2841	29.9913	34.3988	28.6086	32.1281	26.2699	29.1594	25.6463	33.2885	30.399	20.0071	23.5625
Acc01980	38.3877	36.7693	37.795	39.4153	33.7609	35.7584	37.3487	42.2634	39.0138	46.7386	42.187	42.3989
Acc01981	0	0	0	0	0	0	0.095448	0	0	0	0	0
Acc01982	44.2202	33.5119	34.0075	30.353	35.0832	25.8975	32.7045	23.9116	33.2722	22.799	28.4393	22.2931
Acc01983	67.9704	70.6842	40.7381	18.9533	45.4082	60.5676	67.3713	19.4229	71.4212	14.0001	9.67103	9.91241
Acc01987	3.71391	3.40876	3.90457	3.57851	2.75145	2.9924	2.79981	3.95811	2.86473	3.65301	4.06933	3.41797
Acc01988	19.0744	14.0971	17.4938	18.7659	17.8952	16.2837	17.0254	11.1445	15.1025	15.2675	14.1055	15.6297
Acc01989	0	0	0	0	0	0	0	0	0	0	0	0
Acc01990	31.719	27.181	27.3646	25.6243	23.0764	23.1347	33.0559	30.5226	34.4833	29.7716	26.3669	23.3453
Acc01991	14.318	12.2848	12.9101	11.0207	9.70825	7.11006	19.7492	12.0199	19.9839	10.9653	6.50268	11.3604
Acc01992	23.9774	22.3306	18.6748	21.9245	18.9203	20.5756	22.3732	21.8009	21.9645	28.0382	22.8201	22.7712
Acc01993	4.93484	11.6816	4.43058	6.98901	5.8983	6.79143	3.35775	52.878	1.96925	2.93662	2.16847	3.93389
Acc01996	1.01542	3.04131	0.079017	0.553114	1.24478	0.803704	0.1993	45.682	1.31605	0.223109	0.156904	0.0766351
Acc01997	4.18126	11.4967	4.00327	4.22982	3.65471	4.22549	3.30223	96.3203	2.11878	3.62564	3.14972	4.0291
Acc01998	1.08331	6.36814	1.95696	1.409	0.616575	2.30896	2.04019	90.7989	2.67611	1.98922	1.08806	1.67021
Acc01999	0.249125	1.15127	0.672056	0.308022	0.598678	0.88294	0.824001	0.593853	0.810037	0.606174	0.305823	0.162949
Acc02000	0	0.131581	0	0.0429769	0	0	0	0	0	0	0	0
Acc02001	8.6877	10.5774	9.08362	12.7405	12.4115	10.0791	11.5051	10.7686	11.8922	5.82912	7.67173	12.185
Acc02002	7.14211	8.74299	7.70681	9.27216	7.83192	10.1905	8.48407	8.39409	8.14908	10.631	15.9012	16.3972
Acc02003	0.309967	0.109719	0.250856	0.125427	0	0.0637881	1.21271	0.404781	0.989541	0.590256	0	0
Acc02004	459.821	839.747	521.678	802.867	958.458	728.794	480.496	395.774	450.203	300.591	523.564	478.288
Acc02005	5.33623	5.32829	5.51106	5.02758	3.78966	6.12993	5.48693	4.91806	4.92982	5.58126	6.15962	4.75105
Acc02006	186.638	149.517	168.648	191	180.453	164.841	140.781	248.14	141.811	199.599	214.584	197.69
Acc02007	0.264241	0.393825	0.408004	0.323586	0.332454	0.357752	0.402171	0.194587	0.468648	0.476699	0.488898	0.30019
Acc02008	5.37086	4.08808	4.10347	3.19156	3.24927	6.0674	12.1388	3.85369	11.4573	0.965533	0.716746	0.147399
Acc02010	2.40596	4.56235	4.31153	3.96379	4.46026	4.31464	3.44951	1.53889	4.32808	2.48713	2.41653	2.09078
Acc02011	24.0418	19.1596	23.5912	23.8647	25.6215	27.6154	20.026	29.6623	20.3598	25.8542	34.3409	32.3064
Acc02012	0.136102	0	0	0	0	0	0.115758	0.126953	0.0603464	0	0	0
Acc02013	5.79378	4.67019	4.46839	3.13364	3.98323	3.01027	3.36647	4.76219	6.05346	5.57103	3.2265	2.58896
Acc02014	0	0	0	0	0	0	0	0	0	0	0	0
Acc02015	36.3573	24.0732	35.8874	38.8622	28.0791	40.8899	20.5422	23.8318	21.0267	16.5559	21.4155	21.2441
Acc02016	0.342865	0	0	0	0.390291	0.117597	0.777637	0.106605	0.709441	0.544086	0.11479	0.224263
Acc02017	8.63576	10.0853	10.2723	9.91535	9.27153	10.0853	10.3324	5.95199	10.4737	10.0041	7.30254	8.21696
Acc02018	8.75339	7.54748	6.76624	6.53912	7.30706	6.74356	10.232	6.53195	10.6284	6.92392	5.04967	4.66846
Acc02019	0	0	0	0	0	0	0	0	0	0	0	0
Acc02020	5.12641	4.37447	2.68561	3.05601	3.33457	3.01419	11.6789	3.58634	11.4462	2.8763	2.57446	2.60465
Acc02021	23.1966	22.8586	19.4577	24.0727	19.5539	21.2675	15.102	26.512	15.157	21.9026	22.8467	21.498
Acc02022	0	0	0.113928	0.0189878	0	0	0.0478923	0	0	0.0178712	0.0188522	0.0184156
Acc02023	17.6445	20.4056	21.8716	22.9056	17.3267	21.7007	16.2308	24.0165	19.7096	21.5947	19.6996	21.2494
Acc02024	5.80453	6.15346	7.5412	8.58437	6.64096	6.94274	6.13977	9.72928	6.79345	7.51849	10.4171	9.91565
Acc02025	55.5809	50.8304	48.7713	33.8368	44.7864	38.6167	71.8252	20.0947	71.2072	30.0334	17.1279	15.8857
Acc02026	0	0	0	0	0	0	0	0	0	0	0	0
Acc02027	2.30859	0.907967	1.81644	2.20565	0.58398	5.14675	0.545417	0.717796	0.796137	0.122115	0.386454	0.251669
Acc02028	29.7121	31.415	27.9322	35.1751	35.3837	33.2634	15.6073	31.8339	15.9305	36.6582	38.326	40.467
Acc02029	2.23666	4.96555	3.01688	3.25502	2.27803	3.10892	9.545	3.36736	8.14248	5.75361	3.42884	4.3119
Acc02030	1.04755	0.247202	0.777136	0.494537	0.635975	0.0718588	0.712774	0.390853	1.2386	0.731431	0.350718	0.0685191
Acc02031	3.94654	2.95965	3.58641	3.51871	3.95943	4.3361	6.65634	4.36756	5.10128	4.45818	6.58406	6.75971
Acc02032	0.2653	0.381502	0.738055	0.369024	0.452994	0.375348	3.35644	0.680528	3.32308	0.884097	0.266465	0.19522
Acc02033	9.63999	6.61862	8.57508	6.66944	6.68495	5.98565	7.06812	8.57851	7.66422	9.65325	9.96056	10.0016
Acc02034	0.493484	0.539448	0.440488	0.323022	0.44609	0.40323	1.28384	0.379078	1.0168	0.483679	0.262404	0.299047
Acc02035	0	0.0940672	0	0	0	0.0546886	0	0	0	0	0	0
Acc02036	228.537	271.373	222.174	272.748	336.634	276.767	283.664	178.816	282.014	374.553	256.408	263.383
Acc02037	16.8331	16.3192	15.5645	14.8051	18.7343	13.5695	12.4475	8.25079	9.79305	8.31989	6.56898	8.36292
Acc02038	38.086	49.8832	40.1341	43.9725	53.2501	48.4888	30.3977	47.11	31.8772	41.9123	39.2927	46.4383
Acc02039	6.23855	9.40555	8.41476	8.41468	11.8358	14.8592	16.0163	16.3799	12.1914	25.0796	41.8891	50.2134
Acc02040	13.3439	12.8698	12.1845	11.9822	10.5816	11.7761	7.14112	9.6032	6.33759	8.99351	9.83856	8.82614
Acc02041	0	0	0.145666	0.0364162	0.0409774	0.0740805	0	0.0671562	0.0319224	0.171374	0	0
Acc02042	0.0217629	0.231102	0.110079	0.0660469	0.272504	0.179143	0.296156	0.0202998	0.135092	0.186489	0.109292	0.0213522
Acc02043	0	0.178945	0.204565	0.255704	0.287731	0.0520172	0.687951	0.377241	0.537959	0.1444	0.0507757	0.148799
Acc02044	62.2292	63.1909	60.9053	77.5749	82.6018	79.7224	42.0467	120.002	41.7883	70.4671	98.436	94.7379
Acc02045	5.96641	5.3366	6.3116	5.72744	5.09377	5.23148	6.7388	5.93933	6.57096	6.88719	5.49324	5.39748
Acc02046	1.42387	1.14547	1.57137	1.7023	1.76817	1.28751	3.81659	0.845188	2.94621	1.1503	2.16686	1.69334
Acc02047	15.7203	15.6404	8.62538	5.7502	19.9168	32.8078	14.428	5.05352	15.3581	3.4671	1.07046	2.09134
Acc02048	1.7993	0.988293	1.50639	0.690422	1.13003	0.702254	2.6913	1.44685	2.31085	0.767972	0.810128	1.15661
Acc02049	10.8858	12.8442	9.43917	10.7501	15.1207	14.6013	12.8959	9.91225	12.1816	10.6732	13.602	14.5584
Acc02050	4.47016	5.19193	6.37943	3.75494	6.17887	3.44968	4.71851	4.83978	4.53035	4.56018	5.1312	4.81656
Acc02051	0.332939	0.0644496	0.242082	0.0631512	0.20134	0.0963502	0.070793	0.0291148	0.0276791	0.00990628	0.0209001	0.0306241
Acc02052	125.522	146.164	116.399	142.197	172.028	140.841	111.504	107.791	118.907	163.334	140.081	152.28
Acc02053	0	0.0616272	0	0.1409	0.39637	0	0.47385	0.129919	0	0.198922	0	0.136654
Acc02054	18.3267	18.2758	19.0103	19.6061	14.6137	19.0168	22.8929	16.6318	24.8038	19.7523	17.5662	18.711
Acc02056	17.2228	15.8909	17.1492	17.7357	15.7985	18.8551	13.0207	13.1801	12.7873	15.5149	19.1816	18.7943
Acc02057	0.558696	0.267802	0.329694	0.400339	0.317987	0.383247	0.831569	0.151998	0.454154	0.421127	0.350718	0.685191
Acc02058	0	0	0	0	0	0	0	0	0	0	0	0
Acc02059	0.766626	0.814088	0.310215	0.051702	0.581778	0.052588	0.217344	0	0.0906438	0	0	0
Acc02060	0.989589	0.788141	1.00109	2.10227	2.70353	1.32371	0.505	1.29229	0.614283	0.471107	1.88848	1.45637
Acc02061	4.8985	6.43328	4.7103	2.85417	4.57119	4.09637	12.4252	4.82752	12.4944	4.16958	3.25103	2.97194
Acc02062	0.168741	0.179188	0.102422	0.204841	0.230498	0.0347252	0.602775	0.0944383	0.299272	0.160663	0.135586	0.132445
Acc02065	0.0568391	0	0	0.0574992	0	0.0292423	0.0483428	0	0.151211	0.108236	0.0570887	0.139416
Acc02066	2.19458	1.36826	2.22009	1.96779	1.93038	1.53963	3.35128	1.62833	3.22878	1.66212	1.10211	2.2021
Acc02067	6.9625	7.33245	5.1225	6.28664	7.59806	5.97993	11.7946	7.24586	10.3074	7.56056	7.22426	5.1939
Acc02068	9.22579	10.6762	8.39421	10.1061	9.94264	10.8972	9.42536	11.4571	9.10104	11.5389	11.0209	9.96222
Acc02069	0.692528	0.245134	0.140116	0.9808	0	0	0	0	0.122824	0.131875	0	0
Acc02070	0.977259	0	0	0	0	0	0	0	0	0	0	0
Acc02071	19.0205	24.166	20.8257	21.3665	21.6514	18.2743	21.18	20.5563	21.9136	20.6555	18.6821	18.7365
Acc02072	2.19963	3.50119	2.36969	3.59785	3.13799	3.10103	2.53899	2.63797	3.31853	2.8831	3.41436	3.71365
Acc02073	68.6592	53.4314	65.6501	57.1786	44.6607	48.7437	47.7732	53.4903	46.3056	70.7024	59.2746	57.0017
Acc02074	121.743	124.78	133.842	105.209	131.37	109.359	83.2817	164.31	85.5585	152.194	114.811	133.206
Acc02076	0.0924516	2.78163	0.280579	0.187051	0.210479	0.0951282	0.0786321	0.517419	0.163969	0.968283	0.0928577	0.272121
Acc02077	89.9709	74.5421	77.6853	79.4119	97.5317	76.0427	116.366	73.4271	115.658	78.077	57.2978	55.713
Acc02078	0	0	0	0	0	0	0	0	0	0	0.186293	0
Acc02079	2.38087	2.55516	1.22989	1.74233	7.6116	3.33589	1.29254	0.614267	1.48241	2.94213	5.80023	6.1132
Acc02080	0.613661	0.6982	1.04648	0.744947	0.798336	0.613387	1.0886	0.490635	1.83467	0.951548	1.07422	0.89452
Acc02081	13.1489	12.468	14.9277	16.467	14.1891	17.6113	14.3101	12.2011	12.8429	12.9264	15.0614	12.1962
Acc02082	11.2054	15.8655	14.453	18.3258	18.8142	14.7005	14.7722	15.6782	16.23	19.9154	13.2242	19.2394
Acc02083	15.0773	14.6343	16.2751	14.8832	12.8801	16.9005	16.7876	13.5137	18.3747	15.505	16.0459	15.4263
Acc02084	2.10777	2.41382	1.00342	1.31698	1.3408	0.829246	1.63453	1.04086	1.48431	0.295128	0.373594	1.88553
[truncated: 31,046 more rows]

## Sheet: S2
Table S2. Differentially expressed genes between Acbft and control kiwifruit lines in May
	Log2fold change (padj<0.05)				Annotation					Average FPKM
geneID	log2FoldChange	pvalue	padj		geneID	e-value	symbol	description		Acbft_May	Control_May
Acc15193	7.53246	3.96718e-08	5.2183e-06	-	AT5G46600	1.5e-102	0	aluminum activated malate transporter family protein	-	1.5489	0
Acc27171	6.58875	0.000118812	0.00417518	-	AT1G24020	1e-13	MLP423	MLP-like protein 423	-	45.8126	0.474007
Acc27175	6.5449	0.000185063	0.00592925	-	AT1G24020	1.7e-11	MLP423	MLP-like protein 423	-	31.9149	0.340675
Acc27174	5.8345	0.000285515	0.00832984	-	AT1G24020	1.3e-11	MLP423	MLP-like protein 423	-	49.5879	0.866347
Acc27173	5.54802	0.000255043	0.00765467	-	AT1G24020	4.7e-12	MLP423	MLP-like protein 423	-	56.5811	1.20479
Acc28580	5.22646	2.4511e-13	1.19128e-10	-	AT3G30530	4e-50	bZIP42	basic leucine-zipper 42	-	7.53712	0.195745
Acc31743	5.22574	0.000953968	0.0206453	-	AT2G30570	4.9e-42	PSBW	photosystem II reaction center W	-	1.4287	0.0343519
Acc14917	4.97096	2.17894e-11	6.31124e-09	-	AT5G59990	2e-40	0	CCT motif family protein	-	4.72293	0.151075
Acc19137	4.94209	8.13684e-08	9.72182e-06	-	AT1G78850	1.8e-72	0	D-mannose binding lectin protein with Apple-like carbohydrate-binding domain-containing protein	-	20.3754	0.658978
Acc17991	4.86629	5.73144e-19	7.82615e-16	-	AT5G23660	4.08e-93	SWEET12	bidirectional sugar transporter SWEET12-like protein	-	12.7633	0.437988
Acc30382	4.80007	0.000244815	0.00740264	-	AT1G51400	3.7e-17	0	Photosystem II 5 kD protein	-	2.91966	0.110663
Acc32585	4.6792	1.78225e-09	3.45311e-07	-	AT2G26690	0	0	Major facilitator superfamily protein	-	2.84819	0.109433
Acc32494	4.6754	0.00101026	0.0215064	-	AT5G19640	0	0	Major facilitator superfamily protein	-	5.01658	0.19535
Acc24852	4.51359	1.38608e-07	1.52868e-05	-	AT2G37460	3.1e-155	UMAMIT12	nodulin MtN21 /EamA-like transporter family protein	-	2.39024	0.108327
Acc09542	4.44383	1.24962e-11	3.81201e-09	-	AT2G33810	1.8e-40	SPL3	squamosa promoter binding protein-like 3	-	6.81175	0.311256
Acc12452	4.33437	1.40112e-07	1.53935e-05	-	AT2G45180	1.3e-35	0	Bifunctional inhibitor/lipid-transfer protein/seed storage 2S albumin superfamily protein	-	4.32274	0.221703
Acc08218	4.33351	0.000210776	0.00656957	-	AT1G67750	0	0	Pectate lyase family protein	-	1.75601	0.086257
Acc30451	4.25277	1.01425e-05	0.00056583	-	AT1G55260	1.6e-53	0	Bifunctional inhibitor/lipid-transfer protein/seed storage 2S albumin superfamily protein	-	1.64017	0.0868318
Acc04998	4.24539	1.58516e-07	1.69606e-05	-	AT1G21360	3.2e-83	GLTP2	glycolipid transfer protein 2	-	3.23303	0.170451
Acc14128	4.15831	2.26258e-12	8.42592e-10	-	AT1G69530	1.1e-147	EXPA1	expansin A1	-	4.80229	0.274696
Acc05716	4.15475	0.000141236	0.00476464	-	AT5G40010	0	AATP1	AAA-ATPase 1	-	6.32417	0.354654
Acc17761	4.10302	3.35011e-61	9.60645e-57	-	AT3G16240	2.9e-141	DELTA-TIP	delta tonoplast integral protein	-	50.7225	2.94352
Acc33611	4.08427	1.77189e-07	1.86113e-05	-	AT1G78850	1.1e-93	0	D-mannose binding lectin protein with Apple-like carbohydrate-binding domain-containing protein	-	3.82024	0.227574
Acc15792	4.04874	0.000163228	0.00536763	-	AT4G12480	1.6e-39	EARLI1	Bifunctional inhibitor/lipid-transfer protein/seed storage 2S albumin superfamily protein	-	1.75037	0.10298
Acc28422	4.02815	0.00284221	0.0442456	-	AT2G16440	0.093	MCM4	Minichromosome maintenance (MCM2/3/5) family protein	-	1.27357	0.0761035
Acc22048	4.02743	2.04869e-19	3.0919e-16	-	AT5G63180	0	0	Pectin lyase-like superfamily protein	-	9.0538	0.56166
Acc03042	3.88392	1.03752e-18	1.35231e-15	-	AT5G58350	0	WNK4	with no lysine (K) kinase 4	-	8.25477	0.558731
Acc24586	3.75821	7.27832e-12	2.31895e-09	-	AT5G22390	3.02e-05	0	FANTASTIC four-like protein (DUF3049)	-	5.63554	0.412906
Acc11363	3.74808	1.93848e-05	0.000966567	-	AT5G13240	1.4e-122	0	transcription regulator	-	2.00841	0.150753
Acc28416	3.7309	6.35768e-08	7.79087e-06	-	AT1G23090	0	AST91	sulfate transporter 91	-	2.46897	0.186358
Acc18846	3.6393	0.000540144	0.0135036	-	AT3G12890	8.3e-46	ASML2	activator of spomin::LUC2	-	1.58043	0.126613
Acc08453	3.56682	0.00279276	0.0437189	-	AT2G36770	0	0	UDP-Glycosyltransferase superfamily protein	-	6.76783	0.568707
Acc31278	3.55198	0.000983238	0.021072	-	AT1G13290	1.1e-119	DOT5	C2H2-like zinc finger protein	-	1.5462	0.128593
Acc24225	3.54332	0.000555774	0.0138023	-	AT1G65780	0	0	P-loop containing nucleoside triphosphate hydrolases superfamily protein	-	11.1343	0.953725
Acc04212	3.52753	4.11761e-05	0.00178357	-	AT4G14550	1.8e-110	IAA14	indole-3-acetic acid inducible 14	-	3.61286	0.309545
Acc09747	3.51421	1.91343e-06	0.000139339	-	AT4G21970	6.7e-38	0	senescence regulator (Protein of unknown function, DUF584)	-	2.5572	0.227745
Acc27176	3.50522	0.000113591	0.00403121	-	AT1G24020	5.03e-13	MLP423	MLP-like protein 423	-	2.88542	0.251481
Acc26076	3.47055	1.90534e-05	0.00095454	-	AT4G03400	0	DFL2	Auxin-responsive GH3 family protein	-	1.48469	0.135797
Acc06619	3.45853	0.000543403	0.0135605	-	AT3G27390	2	0	transmembrane protein	-	2.94291	0.267659
Acc08213	3.44493	7.33313e-08	8.79823e-06	-	AT3G01680	0	SEOR1	sieve element occlusion amino-terminus protein	-	1.54416	0.143491
Acc33179	3.43859	2.21206e-18	2.75787e-15	-	AT1G48100	0	0	Pectin lyase-like superfamily protein	-	4.96626	0.458849
Acc24038	3.39435	7.49102e-06	0.000441078	-	AT3G43660	1.4e-94	0	Vacuolar iron transporter (VIT) family protein	-	5.35175	0.513103
Acc09257	3.3154	0.00233571	0.0388495	-	AT2G38750	5.1e-90	ANNAT4	annexin 4	-	1.12164	0.114279
Acc11383	3.28479	8.55043e-07	7.27548e-05	-	AT5G51160	4.4e-41	0	Ankyrin repeat family protein	-	3.62553	0.37126
Acc24030	3.27906	1.16139e-08	1.79048e-06	-	AT1G43650	1.3e-111	UMAMIT22	nodulin MtN21 /EamA-like transporter family protein	-	3.13667	0.326266
Acc29074	3.21702	1.58369e-22	4.37881e-19	-	AT1G31770	0	ABCG14	ATP-binding cassette 14	-	9.43693	1.01307
Acc27995	3.18506	6.75401e-05	0.00266398	-	AT5G62170	4.05e-96	TRM25	LOW protein: M-phase inducer phosphatase-like protein	-	1.25871	0.136602
Acc08462	3.18344	0.00100993	0.0215064	-	AT2G36830	6.05e-116	GAMMA-TIP	gamma tonoplast intrinsic protein	-	2.26642	0.252905
Acc32697	3.17539	1.71065e-06	0.000127607	-	AT1G28110	0	SCPL45	serine carboxypeptidase-like 45	-	1.42843	0.156595
Acc20120	3.15485	0.000776998	0.0177533	-	AT1G63310	6.7e-22	0	hypothetical protein	-	1.90483	0.217803
Acc20468	3.07649	1.1428e-13	6.30189e-11	-	AT2G36870	7.4e-175	XTH32	xyloglucan endotransglucosylase/hydrolase 32	-	11.2084	1.33016
Acc28684	3.07558	0.000383154	0.0104538	-	AT5G17540	8.08e-139	0	HXXXD-type acyl-transferase family protein	-	1.69715	0.20439
Acc22911	3.06301	1.57312e-16	1.57782e-13	-	AT1G48100	0	0	Pectin lyase-like superfamily protein	-	4.6503	0.559574
Acc15392	3.05624	0.000221751	0.00686685	-	AT2G35150	2.9e-140	EXL7	EXORDIUM like 7	-	1.15825	0.14083
Acc06347	3.01155	8.84004e-10	1.83687e-07	-	AT1G69530	1.9e-151	EXPA1	expansin A1	-	9.71946	1.21125
Acc01745	2.98872	1.25434e-23	3.99648e-20	-	AT5G45960	9.5e-111	0	GDSL-like Lipase/Acylhydrolase superfamily protein	-	82.8121	10.4196
Acc25085	2.98181	1.80974e-12	6.91923e-10	-	AT1G11080	0	scpl31	serine carboxypeptidase-like 31	-	17.7279	2.23699
Acc27815	2.95813	0.00245934	0.0403211	-	AT5G05600	5.5e-179	0	2-oxoglutarate (2OG) and Fe(II)-dependent oxygenase superfamily protein	-	1.65832	0.210045
Acc32975	2.95706	5.09431e-05	0.00212017	-	AT1G18650	5.3e-40	PDCB3	plasmodesmata callose-binding protein 3	-	2.95653	0.378372
Acc17796	2.94135	0.000793259	0.0180243	-	AT3G15990	0	SULTR3%3B4	sulfate transporter 3%3B4	-	1.08003	0.139108
Acc31611	2.91907	0.00170394	0.0313766	-	AT4G15800	4.9e-37	RALFL33	ralf-like 33	-	4.01249	0.538989
Acc19526	2.90827	1.78393e-11	5.32855e-09	-	AT3G51895	0	SULTR3%3B1	sulfate transporter 3%3B1	-	5.8073	0.773451
Acc31968	2.89855	5.38016e-07	4.99276e-05	-	AT5G21105	0	0	Plant L-ascorbate oxidase	-	1.95299	0.260786
Acc02938	2.89655	1.80615e-19	2.8773e-16	-	AT2G37900	0	0	Major facilitator superfamily protein	-	12.6124	1.68536
Acc21826	2.88902	4.78825e-11	1.28321e-08	-	AT5G52450	0	0	MATE efflux family protein	-	6.19198	0.831459
Acc30585	2.88489	3.26821e-06	0.000219475	-	AT3G01680	0	SEOR1	sieve element occlusion amino-terminus protein	-	3.98376	0.540952
Acc23493	2.86783	9.37028e-06	0.000531013	-	AT3G26040	6.2e-111	0	HXXXD-type acyl-transferase family protein	-	2.21109	0.302958
Acc15689	2.85704	6.6421e-05	0.00263069	-	AT1G63440	0	HMA5	heavy metal atpase 5	-	1.35656	0.18645
Acc29111	2.84567	0.00100646	0.021466	-	AT1G14520	5.7e-151	MIOX1	myo-inositol oxygenase 1	-	1.39363	0.197464
Acc05623	2.84191	0.000480427	0.0123999	-	AT3G01680	0	SEOR1	sieve element occlusion amino-terminus protein	-	1.03315	0.145222
Acc05624	2.81855	0.000147943	0.0049386	-	AT3G01680	0	SEOR1	sieve element occlusion amino-terminus protein	-	1.76476	0.250864
Acc19676	2.7976	0.00103914	0.0218637	-	AT1G02640	0	BXL2	beta-xylosidase 2	-	1.06754	0.152106
Acc02977	2.79459	1.66298e-05	0.000851535	-	AT5G01210	0	0	HXXXD-type acyl-transferase family protein	-	4.07482	0.584884
Acc32486	2.77719	3.353e-08	4.47197e-06	-	AT3G45140	0	LOX2	lipoxygenase 2	-	143.638	20.9412
Acc18864	2.76478	6.25305e-07	5.62088e-05	-	AT3G15353	8.8e-18	MT3	metallothionein 3	-	1007.66	148.123
Acc23416	2.75165	0.000170622	0.00555344	-	AT5G20820	1.2e-28	0	SAUR-like auxin-responsive protein family	-	3.72715	0.552935
Acc14961	2.74585	2.99349e-12	1.05973e-09	-	AT3G46130	4.1e-68	MYB48	myb domain protein 48	-	23.9301	3.55782
Acc17318	2.7336	5.35802e-08	6.76669e-06	-	AT2G33810	4.5e-43	SPL3	squamosa promoter binding protein-like 3	-	5.26386	0.786366
Acc30335	2.69224	0.000131521	0.00449505	-	AT5G49700	1.3e-46	0	Putative AT-hook DNA-binding family protein	-	1.40505	0.217438
Acc13679	2.68486	4.87937e-08	6.21848e-06	-	AT3G15353	2.9e-17	MT3	metallothionein 3	-	17.1549	2.67028
Acc04229	2.68475	5.0385e-06	0.000312725	-	AT3G63380	0	0	ATPase E1-E2 type family protein / haloacid dehalogenase-like hydrolase family protein	-	1.57991	0.248687
Acc22007	2.67203	1.34378e-44	1.28443e-40	-	AT3G62270	0	0	HCO3- transporter family	-	15.3039	2.39523
Acc25630	2.67021	1.33033e-06	0.000105379	-	AT4G28530	7.06e-90	NAC074	NAC domain containing protein 74	-	3.19564	0.503273
Acc04741	2.66916	0.000102181	0.00371593	-	AT1G46480	1e-40	WOX4	WUSCHEL related homeobox 4	-	3.19065	0.501049
Acc07125	2.6486	1.85248e-05	0.000936732	-	AT2G17880	2.4e-35	0	Chaperone DnaJ-domain superfamily protein	-	4.52012	0.726794
Acc05579	2.63354	5.90962e-11	1.52665e-08	-	AT3G27170	0	CLC-B	chloride channel B	-	7.67471	1.23385
Acc29491	2.63013	4.01003e-06	0.000259566	-	AT1G31770	0	ABCG14	ATP-binding cassette 14	-	3.4376	0.554882
Acc04124	2.60542	8.95474e-11	2.23284e-08	-	AT3G28345	0	ABCB15	ABC transporter family protein	-	5.47519	0.897799
Acc10295	2.59007	4.75102e-14	3.02746e-11	-	AT1G24625	2.1e-16	ZFP7	zinc finger protein 7	-	12.563	2.08923
Acc07054	2.58547	2.00614e-05	0.000983487	-	AT4G34530	2.2e-66	CIB1	cryptochrome-interacting basic-helix-loop-helix 1	-	2.28299	0.384505
Acc18368	2.57602	2.19398e-29	1.25825e-25	-	AT5G60910	1.5e-105	AGL8	AGAMOUS-like 8	-	30.3264	5.08912
Acc17510	2.5685	1.47186e-13	7.9514e-11	-	AT1G67550	1	URE	urease	-	26.1935	4.41009
Acc23216	2.56539	0.0011137	0.0229917	-	AT3G24420	1.6e-111	0	alpha/beta-Hydrolases superfamily protein	-	1.64106	0.275295
Acc22096	2.55725	0.00148038	0.0281311	-	AT3G48770	0	0	ATP/DNA binding protein	-	11.353	1.92692
Acc03509	2.55069	1.16256e-05	0.000627804	-	AT5G51970	4.9e-67	0	GroES-like zinc-binding alcohol dehydrogenase family protein	-	3.04154	0.517025
Acc33002	2.53494	1.38105e-15	1.13147e-12	-	AT1G69530	4.6e-155	EXPA1	expansin A1	-	14.3106	2.4592
Acc18653	2.51823	0.000566968	0.0140033	-	AT1G49010	1.6e-93	0	Duplicated homeodomain-like superfamily protein	-	1.82748	0.315963
Acc20258	2.5182	0.00251245	0.0409577	-	AT5G52860	0	ABCG8	ABC-2 type transporter family protein	-	1.14549	0.202515
Acc30273	2.51164	0.000903202	0.0198614	-	AT2G39700	2.3e-166	EXPA4	expansin A4	-	13.441	2.35299
Acc06140	2.50027	0.000167119	0.00546423	-	AT5G21090	2.08e-95	0	Leucine-rich repeat (LRR) family protein	-	3.0654	0.547942
Acc21311	2.49954	4.45977e-07	4.20671e-05	-	AT5G46240	0	KAT1	1	-	1.60915	0.284177
Acc20325	2.49652	3.75754e-07	3.59159e-05	-	AT5G53486	4.08e-05	0	transmembrane protein	-	22.9335	4.04847
Acc33167	2.49429	0.000995642	0.0212901	-	AT5G18970	8.5e-83	0	AWPM-19-like family protein	-	2.28245	0.403401
Acc28280	2.49391	1.56669e-05	0.000812387	-	AT3G20015	0	0	Eukaryotic aspartyl protease family protein	-	1.5761	0.281827
Acc09427	2.48377	0.00118113	0.0240376	-	AT3G50380	6	0	vacuolar protein sorting-associated protein, putative (DUF1162)	-	1.11383	0.199987
Acc04412	2.47558	2.47919e-14	1.69264e-11	-	AT3G06880	0	0	Transducin/WD40 repeat-like superfamily protein	-	4.29533	0.769764
Acc15776	2.46788	1.07459e-09	2.18537e-07	-	AT5G62350	7.8e-68	0	Plant invertase/pectin methylesterase inhibitor superfamily protein	-	6.09309	1.10669
Acc05207	2.46272	0.00172859	0.031713	-	AT2G17930	0	0	Phosphatidylinositol 3- and 4-kinase family protein with FAT domain-containing protein	-	1.6279	0.291983
Acc28372	2.44414	0.00214313	0.0365364	-	AT1G14790	0	RDR1	RNA-dependent RNA polymerase 1	-	13.9694	2.56433
Acc31244	2.43522	4.95986e-13	2.15491e-10	-	AT3G30530	6.4e-49	bZIP42	basic leucine-zipper 42	-	11.4392	2.11832
Acc03526	2.4143	4.65644e-12	1.57086e-09	-	AT5G62170	1.6e-99	TRM25	LOW protein: M-phase inducer phosphatase-like protein	-	4.18202	0.784911
Acc01770	2.41412	0.00331187	0.0492062	-	AT3G51860	0	CAX3	cation exchanger 3	-	33.1383	6.22099
Acc25806	2.41358	0.000606955	0.0147524	-	AT5G58600	5.6e-176	PMR5	Pmr5/Cas1p GDSL/SGNH-like acyl-esterase family protein (DUF828)	-	1.32243	0.250543
Acc11774	2.41305	3.09469e-12	1.0822e-09	-	AT1G47128	5.9e-139	RD21A	Granulin repeat cysteine protease family protein	-	39.7072	7.43531
Acc06782	2.39955	0.00220504	0.0373036	-	AT1G22400	0	UGT85A1	UDP-Glycosyltransferase superfamily protein	-	1.01367	0.193415
Acc07553	2.39256	1.53894e-06	0.000118308	-	AT2G46640	5.9e-16	0	NAD-dependent protein deacetylase HST1-like protein	-	3.78695	0.715939
Acc18255	2.38749	0.000696299	0.016261	-	AT3G11180	6.1e-40	0	2-oxoglutarate (2OG) and Fe(II)-dependent oxygenase superfamily protein	-	1.60849	0.306364
Acc28385	2.37274	0.0027934	0.0437189	-	AT2G01670	1.4e-75	NUDT17	nudix hydrolase homolog 17	-	3.08423	0.589524
Acc20987	2.37035	0.000626821	0.0151043	-	AT1G31330	1.7e-111	PSAF	photosystem I subunit F	-	3.40382	0.656947
Acc24095	2.36377	2.77784e-08	3.84805e-06	-	AT1G77380	0	AAP3	amino acid permease 3	-	4.76481	0.925606
Acc00460	2.36321	4.67722e-09	8.178e-07	-	AT4G00050	1.2e-98	UNE10	basic helix-loop-helix (bHLH) DNA-binding superfamily protein	-	4.92997	0.955219
Acc19748	2.34931	1.75362e-06	0.000129267	-	AT2G46640	5.5e-18	0	NAD-dependent protein deacetylase HST1-like protein	-	3.04973	0.599234
Acc20834	2.33061	7.031e-14	4.11457e-11	-	AT3G52870	0	0	IQ calmodulin-binding motif family protein	-	7.15673	1.41719
Acc10695	2.33013	0.000143202	0.00480833	-	AT1G69850	2.6e-145	NRT1:2	nitrate transporter 1:2	-	33.6604	6.68814
Acc30961	2.32331	2.55583e-12	9.277e-10	-	AT5G67390	1.2e-23	0	glycosyltransferase-like protein	-	6.47241	1.29385
Acc02116	2.32197	0.00158445	0.0295794	-	AT3G52970	3.2e-145	CYP76G1	cytochrome P450, family 76, subfamily G, polypeptide 1	-	2.78385	0.554943
Acc06128	2.31765	5.72782e-07	5.23074e-05	-	AT4G33420	1.2e-164	0	Peroxidase superfamily protein	-	9.06898	1.81242
Acc15596	2.31498	4.2114e-13	1.85788e-10	-	AT2G19170	9.1e-09	SLP3	subtilisin-like serine protease 3	-	57.7754	11.5807
Acc20168	2.31117	4.08253e-07	3.88926e-05	-	AT5G60100	4	PRR3	pseudo-response regulator 3	-	7.03606	1.41823
Acc23617	2.29756	2.75919e-06	0.000191573	-	AT1G75450	0	CKX5	cytokinin oxidase 5	-	1.96452	0.401592
Acc26639	2.2922	0.00322656	0.0482501	-	AT5G60910	2.4e-94	AGL8	AGAMOUS-like 8	-	1.43505	0.292758
Acc15357	2.28148	1.4614e-12	5.66291e-10	-	AT3G12750	2.9e-121	ZIP1	zinc transporter 1 precursor	-	31.3439	6.42863
Acc21757	2.27701	1.90637e-05	0.00095454	-	AT1G17140	1.2e-98	ICR1	interactor of constitutive active rops 1	-	1.95218	0.405132
Acc24237	2.24624	1.75843e-06	0.00012929	-	AT1G65900	1.9e-179	0	plant/protein	-	4.72051	0.998815
Acc13763	2.24455	0.00331898	0.0492099	-	AT5G54790	1.5e-13	0	CTD small phosphatase-like protein	-	3.23385	0.674624
Acc03656	2.24143	0.0011506	0.0236004	-	AT3G10985	9.09e-43	SAG20	senescence associated gene 20	-	2.03793	0.432502
Acc05715	2.23442	5.13026e-05	0.00212988	-	AT5G40010	0	AATP1	AAA-ATPase 1	-	4.80035	1.01934
Acc07872	2.22893	5.27213e-11	1.3998e-08	-	AT3G04810	0	NEK2	NIMA-related kinase 2	-	6.53161	1.39075
Acc14626	2.22661	6.80639e-06	0.000403251	-	AT2G38940	0	PHT1%3B4	phosphate transporter 1%3B4	-	4.9301	1.05049
Acc12764	2.22469	1.81224e-09	3.48765e-07	-	AT3G13750	0	BGAL1	beta galactosidase 1	-	6.10622	1.30155
Acc28518	2.21881	0.00156177	0.0292626	-	AT1G68570	0	0	Major facilitator superfamily protein	-	3.92124	0.839137
Acc00512	2.2187	0.000548387	0.0136383	-	AT2G22840	2.2e-100	GRF1	growth-regulating factor 1	-	1.3706	0.294833
Acc15590	2.21772	0.00235639	0.0391253	-	AT1G64390	0	GH9C2	glycosyl hydrolase 9C2	-	25.8082	5.52574
Acc03281	2.21176	1.60687e-10	3.83974e-08	-	AT5G53486	0.00036	0	transmembrane protein	-	20.8039	4.48456
Acc09622	2.21166	8.30445e-10	1.75096e-07	-	AT4G04890	0	PDF2	protodermal factor 2	-	3.66235	0.788273
Acc17110	2.19931	5.56811e-05	0.00227784	-	AT2G44480	3.8e-168	BGLU17	beta glucosidase 17	-	2.11275	0.461468
Acc01849	2.1901	0.000385883	0.0105183	-	AT2G40435	1e-57	0	transcription factor SCREAM-like protein	-	4.19841	0.927674
Acc27597	2.17645	0.000136289	0.00461641	-	AT5G04310	0	0	Pectin lyase-like superfamily protein	-	4.15903	0.915831
Acc10388	2.17562	9.30594e-06	0.000528411	-	AT5G66560	0	0	Phototropic-responsive NPH3 family protein	-	1.64536	0.363423
Acc19200	2.17553	0.000283061	0.00829937	-	AT3G14440	0	NCED3	nine-cis-epoxycarotenoid dioxygenase 3	-	2.58575	0.572381
Acc24436	2.17024	5.70291e-07	5.22463e-05	-	AT2G17820	0	HK1	histidine kinase 1	-	1.73318	0.383982
Acc01693	2.16949	0.000859355	0.0191468	-	AT2G37900	0	0	Major facilitator superfamily protein	-	25.0184	5.56333
Acc07346	2.16807	3.15906e-07	3.08116e-05	-	AT5G48490	8.8e-17	0	Bifunctional inhibitor/lipid-transfer protein/seed storage 2S albumin superfamily protein	-	9.71602	2.16772
Acc23809	2.16665	1.29795e-20	2.32618e-17	-	AT3G03990	4.4e-158	0	alpha/beta-Hydrolases superfamily protein	-	27.8925	6.19836
Acc22828	2.16479	0.00146441	0.0279932	-	AT5G18840	0	0	Major facilitator superfamily protein	-	1.4001	0.309233
Acc17285	2.16255	1.62242e-05	0.000835241	-	AT5G45920	4.2e-125	0	SGNH hydrolase-type esterase superfamily protein	-	5.26634	1.17375
Acc08033	2.16211	6.2389e-14	3.74517e-11	-	AT2G13610	0	ABCG5	ABC-2 type transporter family protein	-	7.42129	1.65891
Acc08760	2.15595	0.00102885	0.0217408	-	AT3G23430	0	PHO1	phosphate 1	-	12.3878	2.7732
Acc00984	2.14172	7.08378e-10	1.50465e-07	-	AT3G50660	0	DWF4	Cytochrome P450 superfamily protein	-	5.45645	1.23147
Acc28783	2.13859	0.000312	0.00889325	-	AT1G64390	0	GH9C2	glycosyl hydrolase 9C2	-	3.25795	0.737675
Acc30742	2.13537	1.30908e-06	0.000103983	-	AT3G29180	0	0	DUF1336 family protein (DUF1336)	-	1.47566	0.33571
Acc28493	2.12351	2.6962e-08	3.75309e-06	-	AT1G68320	2.4e-83	MYB62	myb domain protein 62	-	5.85303	1.34127
Acc00958	2.10007	0.000299938	0.00860072	-	AT4G36850	3e-127	0	PQ-loop repeat family protein / transmembrane family protein	-	2.76514	0.643492
Acc03179	2.09609	4.26682e-09	7.55254e-07	-	AT2G36910	0	ABCB1	ATP binding cassette subfamily B1	-	5.44391	1.2703
Acc22756	2.08663	0.000206944	0.00649246	-	AT1G08560	7.4e-140	SYP111	syntaxin of plants 111	-	2.21815	0.52073
Acc21946	2.08332	0.000275931	0.00813934	-	AT1G74500	2.8e-19	BS1	activation-tagged BRI1(brassinosteroid-insensitive 1)-suppressor 1	-	4.39155	1.02967
Acc29012	2.08025	0.000735338	0.0169773	-	AT1G72210	3.1e-71	0	basic helix-loop-helix (bHLH) DNA-binding superfamily protein	-	1.69309	0.40046
Acc01260	2.08021	0.000153921	0.00509077	-	AT5G64770	0.003	RGF9	root meristem growth factor	-	4.7602	1.12589
Acc33656	2.06903	4.54423e-08	5.86963e-06	-	AT5G59320	1.1e-40	LTP3	lipid transfer protein 3	-	70.0693	16.6427
Acc06050	2.06158	0.00149743	0.0283987	-	AT4G37180	1.1e-49	0	Homeodomain-like superfamily protein	-	1.83871	0.442227
Acc30232	2.06038	0.000545858	0.0135872	-	AT5G59800	1.6e-27	MBD7	methyl-CPG-binding domain 7	-	1.60145	0.381576
Acc19656	2.05534	0.000184734	0.00592533	-	AT1G02860	5.4e-166	NLA	SPX (SYG1/Pho81/XPR1) domain-containing protein	-	3.98038	0.954278
Acc13823	2.0541	0.000208244	0.00651188	-	AT4G28250	2.4e-140	EXPB3	expansin B3	-	2.72294	0.654994
Acc29684	2.04984	5.16384e-07	4.80757e-05	-	AT3G01680	0	SEOR1	sieve element occlusion amino-terminus protein	-	2.1845	0.527935
Acc06796	2.04783	1.44151e-09	2.8705e-07	-	AT5G64330	0	NPH3	Phototropic-responsive NPH3 family protein	-	7.20798	1.7482
Acc29625	2.04734	2.94539e-05	0.00136207	-	AT5G50915	2.4e-54	0	basic helix-loop-helix (bHLH) DNA-binding superfamily protein	-	1.97521	0.476053
Acc19428	2.0438	0.00276283	0.043482	-	AT3G20570	3.8e-50	ENODL9	early nodulin-like protein 9	-	2.38691	0.577594
Acc28603	2.04284	2.04372e-10	4.7261e-08	-	AT2G25810	5.9e-126	TIP4%3B1	tonoplast intrinsic protein 4%3B1	-	29.9427	7.2486
Acc08896	2.03204	1.77232e-05	0.000904292	-	AT4G13710	0	0	Pectin lyase-like superfamily protein	-	2.07156	0.505935
Acc02692	2.03072	0.00102762	0.0217307	-	AT5G62040	1.8e-87	BFT	PEBP (phosphatidylethanolamine-binding protein) family protein	-	3.6918	0.896539
Acc26530	2.03019	0.000957104	0.0206976	-	AT1G30040	9.2e-138	GA2OX2	gibberellin 2-oxidase	-	2.9978	0.732865
Acc17905	2.01746	6.22633e-05	0.00247972	-	AT5G10970	2e-42	0	C2H2 and C2HC zinc fingers superfamily protein	-	3.1373	0.772811
Acc18104	2.007	1.04524e-11	3.22283e-09	-	AT5G63090	2.7e-69	LOB	Lateral organ boundaries (LOB) domain family protein	-	5.65603	1.40068
Acc13766	1.98387	0.000200632	0.00632906	-	AT3G20570	1.6e-54	ENODL9	early nodulin-like protein 9	-	3.52626	0.897804
Acc12565	1.98202	0.00124871	0.0250047	-	AT1G30950	2.9e-12	UFO	F-box family protein	-	2.9409	0.742078
Acc12319	1.98127	3.39614e-05	0.0015264	-	AT1G21890	9.06e-162	UMAMIT19	nodulin MtN21 /EamA-like transporter family protein	-	7.94832	2.01584
Acc04905	1.98019	7.6728e-17	8.1488e-14	-	AT1G78230	1e-164	0	Outer arm dynein light chain 1 protein	-	12.3117	3.11718
Acc14327	1.98017	1.38674e-05	0.000730969	-	AT1G28110	0	SCPL45	serine carboxypeptidase-like 45	-	4.80872	1.22217
Acc03173	1.97926	1.97629e-12	7.4566e-10	-	AT2G36870	5.7e-175	XTH32	xyloglucan endotransglucosylase/hydrolase 32	-	15.5077	3.92398
Acc10392	1.97878	1.00029e-06	8.17191e-05	-	AT5G66600	0	0	electron transporter, putative (Protein of unknown function, DUF547)	-	4.44934	1.1245
Acc04028	1.97671	9.62289e-15	6.73016e-12	-	AT3G02380	4.1e-135	COL2	CONSTANS-like 2	-	17.8353	4.52158
Acc06997	1.97382	4.25604e-07	4.04113e-05	-	AT1G49470	7.9e-95	0	transmembrane epididymal protein (DUF716)	-	10.8444	2.75512
Acc22777	1.97306	3.60312e-05	0.00160185	-	AT3G51895	0	SULTR3%3B1	sulfate transporter 3%3B1	-	7.34493	1.86494
Acc20671	1.97211	0.000126543	0.0043561	-	AT5G53980	5.1e-28	HB52	homeobox protein 52	-	8.01624	2.03562
Acc07931	1.96446	2.15637e-05	0.00104449	-	AT1G70750	1.6e-75	0	myosin-binding protein (Protein of unknown function, DUF593)	-	1.53766	0.394723
Acc08464	1.95696	0.00156715	0.0293212	-	AT3G53190	0	0	Pectin lyase-like superfamily protein	-	1.73504	0.449866
Acc32478	1.93507	5.79034e-05	0.00234849	-	AT5G12890	1e-131	0	UDP-Glycosyltransferase superfamily protein	-	3.68683	0.964194
Acc24031	1.93279	2.10175e-05	0.00102322	-	AT1G43650	1e-134	UMAMIT22	nodulin MtN21 /EamA-like transporter family protein	-	7.46	1.95698
Acc03366	1.93115	0.00215874	0.0367508	-	AT3G01680	0	SEOR1	sieve element occlusion amino-terminus protein	-	1.13758	0.298801
Acc07124	1.92628	5.71101e-11	1.48876e-08	-	AT2G17880	1.5e-33	0	Chaperone DnaJ-domain superfamily protein	-	21.0439	5.53248
Acc19574	1.91736	3.97623e-05	0.00173544	-	AT4G02900	0	0	ERD (early-responsive to dehydration stress) family protein	-	1.16623	0.307575
Acc07345	1.91592	3.14511e-08	4.25406e-06	-	AT5G48490	8.8e-17	0	Bifunctional inhibitor/lipid-transfer protein/seed storage 2S albumin superfamily protein	-	29.213	7.72922
Acc20148	1.91421	3.94586e-05	0.00172481	-	AT5G57685	2.8e-39	GDU3	glutamine dumper 3	-	5.22145	1.38573
Acc18073	1.90313	0.00197527	0.0347202	-	AT4G24780	0	0	Pectin lyase-like superfamily protein	-	7.06707	1.8815
Acc00500	1.89984	3.02631e-05	0.00138828	-	AT5G65660	3.3e-47	0	hydroxyproline-rich glycoprotein family protein	-	6.57301	1.75722
Acc10249	1.89401	2.40284e-09	4.41675e-07	-	AT4G37750	8.4e-172	ANT	Integrase-type DNA-binding superfamily protein	-	8.10644	2.18227
Acc24898	1.88853	0.000180414	0.00583245	-	AT5G60020	0	LAC17	laccase 17	-	1.90686	0.517455
Acc29735	1.87846	0.000351008	0.0097815	-	AT2G47500	0	0	P-loop nucleoside triphosphate hydrolases superfamily protein with CH (Calponin Homology) domain-containing protein	-	1.16682	0.316335
Acc06416	1.8722	0.000233709	0.0071522	-	AT1G69160	5.9e-24	0	suppressor	-	2.88502	0.789006
Acc19616	1.86803	0.00141094	0.0272633	-	AT1G03010	0	0	Phototropic-responsive NPH3 family protein	-	1.00074	0.274126
Acc29605	1.86597	0.000784988	0.0178789	-	AT1G57820	0	VIM1	Zinc finger (C3HC4-type RING finger) family protein	-	1.29554	0.357197
Acc12960	1.8658	0.00321871	0.0482084	-	AT5G20630	2.08e-94	GER3	germin 3	-	2.14922	0.584955
Acc28517	1.8627	0.000457891	0.012023	-	AT1G68570	5.7e-113	0	Major facilitator superfamily protein	-	16.3837	4.48785
Acc21538	1.85059	2.45013e-30	1.75644e-26	-	AT2G27830	3.5e-53	0	hypothetical protein	-	117.77	32.6123
Acc25903	1.84925	8.0818e-05	0.00308583	-	AT5G59990	9.7e-37	0	CCT motif family protein	-	4.35445	1.20096
Acc04128	1.84922	0.000146321	0.00489014	-	AT5G14940	0	0	Major facilitator superfamily protein	-	2.39886	0.66505
Acc13314	1.84451	0.00221671	0.037388	-	AT5G12380	8.07e-40	ANNAT8	annexin 8	-	4.01035	1.11501
Acc09459	1.83742	3.98441e-13	1.81354e-10	-	AT3G21510	2.2e-62	AHP1	histidine-containing phosphotransmitter 1	-	22.2565	6.23137
Acc15966	1.83738	0.000235747	0.0071992	-	AT1G01580	0	FRO2	ferric reduction oxidase 2	-	3.11777	0.868359
Acc25179	1.83649	9.85539e-05	0.00361385	-	AT1G29660	2.5e-121	0	GDSL-like Lipase/Acylhydrolase superfamily protein	-	5.10591	1.43362
Acc07914	1.83362	1.61094e-06	0.000121883	-	AT1G66150	0	TMK1	transmembrane kinase 1	-	1.60932	0.450616
Acc04257	1.826	2.10229e-13	1.03937e-10	-	AT3G22550	8e-70	0	NAD(P)H-quinone oxidoreductase subunit, putative (DUF581)	-	10.7935	3.03732
Acc27867	1.8239	0.000183575	0.00590799	-	AT2G40610	1.2e-149	EXPA8	expansin A8	-	5.41278	1.53056
Acc23775	1.82274	0.000125048	0.00433061	-	AT4G34160	4.6e-102	CYCD3%3B1	CYCLIN D3%3B1	-	2.0477	0.579907
Acc17456	1.82248	1.79525e-05	0.000914365	-	AT1G11700	2.5e-48	0	senescence regulator (Protein of unknown function, DUF584)	-	16.3838	4.62721
Acc17033	1.81229	9.13468e-07	7.63665e-05	-	AT3G14470	3.5e-96	0	NB-ARC domain-containing disease resistance protein	-	1.88189	0.533421
Acc30203	1.80776	5.77994e-09	9.7494e-07	-	AT3G45780	0	PHOT1	phototropin 1	-	5.42249	1.54463
Acc09764	1.79938	9.55343e-05	0.00352501	-	AT4G10310	2.6e-165	HKT1	high-affinity K+ transporter 1	-	3.76383	1.08348
Acc22763	1.7949	0.000532267	0.0133766	-	AT4G14550	1.4e-109	IAA14	indole-3-acetic acid inducible 14	-	3.69936	1.06358
Acc25981	1.79253	4.92057e-12	1.64067e-09	-	AT2G36830	1e-142	GAMMA-TIP	gamma tonoplast intrinsic protein	-	38.7296	11.1554
Acc08837	1.78769	1.55084e-07	1.66555e-05	-	AT4G13640	5.3e-126	UNE16	Homeodomain-like superfamily protein	-	4.64021	1.34435
Acc20986	1.78604	0.00283451	0.0441497	-	AT1G31330	1.7e-111	PSAF	photosystem I subunit F	-	4.58801	1.32842
Acc26246	1.78409	1.61712e-21	3.3122e-18	-	AT2G27830	7.8e-55	0	hypothetical protein	-	64.0728	18.5755
Acc16470	1.78199	0.00289489	0.0448223	-	AT5G59010	0	BSK5	kinase with tetratricopeptide repeat domain-containing protein	-	1.2269	0.357963
Acc31622	1.77754	0.000680967	0.0160055	-	AT5G24530	9.5e-83	DMR6	2-oxoglutarate (2OG) and Fe(II)-dependent oxygenase superfamily protein	-	6.19072	1.79782
Acc11028	1.77697	3.68994e-05	0.00162783	-	AT4G14880	7.8e-155	OASA1	O-acetylserine (thiol) lyase (OAS-TL) isoform A1	-	8.08787	2.35135
Acc23127	1.77691	0.00146592	0.0279932	-	AT5G03960	3.5e-58	IQD12	IQ-domain 12	-	1.23118	0.357557
Acc12295	1.77515	0.00115336	0.0236402	-	AT1G77380	0	AAP3	amino acid permease 3	-	2.05053	0.594512
Acc30223	1.77163	0.00178655	0.0324831	-	AT2G37390	3.8e-38	NAKR2	Chloroplast-targeted copper chaperone protein	-	2.33648	0.6864
Acc32187	1.7695	7.39447e-05	0.00287815	-	AT5G60800	1e-50	0	Heavy metal transport/detoxification superfamily protein	-	4.70942	1.38344
Acc17027	1.76473	4.87921e-18	5.82964e-15	-	AT2G38750	1.08e-109	ANNAT4	annexin 4	-	110.902	32.5603
Acc31518	1.7628	8.47573e-09	1.3654e-06	-	AT1G13000	2	0	transmembrane protein, putative (DUF707)	-	66.122	19.4311
Acc11534	1.76123	1.14317e-08	1.77192e-06	-	AT1G77380	0	AAP3	amino acid permease 3	-	11.7153	3.45015
Acc20323	1.75881	0.00114828	0.0235698	-	AT5G53486	4.08e-05	0	transmembrane protein	-	15.1973	4.4706
Acc13416	1.75852	0.00296815	0.0456364	-	AT3G52720	5.8e-85	ACA1	alpha carbonic anhydrase 1	-	4.10635	1.20583
Acc13048	1.75545	3.65299e-06	0.000241358	-	AT5G56590	0	0	O-Glycosyl hydrolases family 17 protein	-	5.56354	1.6479
Acc05016	1.75469	0.000122801	0.00426826	-	AT1G76990	0	ACR3	ACT domain repeat 3	-	4.57125	1.35178
Acc13514	1.75298	0.00316434	0.0476954	-	AT4G03270	1.02e-27	CYCD6%3B1	Cyclin D6%3B1	-	3.4889	1.03479
Acc13602	1.74485	2.15621e-10	4.94634e-08	-	AT5G66820	1	0	transmembrane protein	-	211.587	62.9856
Acc14547	1.74334	5.49655e-19	7.82615e-16	-	AT2G24260	1.1e-93	LRL1	LJRHL1-like 1	-	35.646	10.6263
Acc00743	1.7379	0.00270973	0.0429053	-	AT4G15560	0	CLA1	Deoxyxylulose-5-phosphate synthase	-	2.49645	0.745429
Acc20356	1.731	8.65616e-05	0.00325742	-	AT5G53730	2.06e-93	0	Late embryogenesis abundant (LEA) hydroxyproline-rich glycoprotein family	-	8.84079	2.66466
Acc06345	1.72554	8.25181e-06	0.000475142	-	AT5G39660	2.9e-86	CDF2	cycling DOF factor 2	-	4.95158	1.49584
Acc30710	1.71993	3.7722e-15	2.84652e-12	-	AT3G28860	0	ABCB19	ATP binding cassette subfamily B19	-	7.32663	2.22062
Acc20569	1.71151	0.00118441	0.024053	-	AT1G11545	1e-169	XTH8	xyloglucan endotransglucosylase/hydrolase 8	-	3.42912	1.04315
Acc31742	1.71103	0.000969499	0.0208868	-	AT3G54650	0	FBL17	RNI-like superfamily protein	-	1.43883	0.439456
Acc22684	1.70833	3.687e-09	6.56675e-07	-	AT4G30110	0	HMA2	heavy metal atpase 2	-	9.2812	2.8334
Acc11588	1.70461	0.00139299	0.0270189	-	AT1G21090	5.3e-72	0	Cupredoxin superfamily protein	-	3.88265	1.18824
Acc31410	1.70452	4.21167e-05	0.00181254	-	AT3G01470	7.9e-38	HB-1	homeobox 1	-	12.2215	3.73918
Acc27211	1.70291	0.000943401	0.020463	-	AT3G21420	1.6e-178	LBO1	2-oxoglutarate (2OG) and Fe(II)-dependent oxygenase superfamily protein	-	1.68209	0.518655
Acc21464	1.70151	7.24617e-08	8.73041e-06	-	AT5G64420	2	0	DNA polymerase V family	-	56.4451	17.3043
Acc07612	1.69636	0.000607586	0.0147524	-	AT1G01580	0	FRO2	ferric reduction oxidase 2	-	1.70484	0.525217
Acc00920	1.69632	6.70855e-06	0.000398277	-	AT2G16720	7e-61	MYB7	myb domain protein 7	-	7.56076	2.32727
Acc29552	1.69473	0.00220651	0.0373065	-	AT5G25160	1.7e-35	ZFP3	zinc finger protein 3	-	6.56876	2.02865
Acc22574	1.69414	9.10127e-05	0.00338056	-	AT4G32870	3.1e-49	0	Polyketide cyclase/dehydrase and lipid transport superfamily protein	-	7.99017	2.47393
Acc07337	1.68713	1.07053e-05	0.000586948	-	AT1G49310	1.4e-13	0	transmembrane protein	-	50.3691	15.6225
Acc13715	1.67994	0.000144607	0.00484985	-	AT5G54250	0	CNGC4	cyclic nucleotide-gated cation channel 4	-	4.30489	1.33915
Acc04222	1.67987	2.45148e-06	0.000171454	-	AT3G22970	1.3e-133	0	hypothetical protein (DUF506)	-	12.6943	3.95034
Acc28553	1.67687	2.90575e-08	3.96773e-06	-	AT3G25690	0	CHUP1	Hydroxyproline-rich glycoprotein family protein	-	3.05551	0.952429
Acc07259	1.67527	0.000198578	0.00628502	-	AT5G09220	0	AAP2	amino acid permease 2	-	4.10344	1.28021
Acc24047	1.675	5.58599e-05	0.00228174	-	AT3G21260	2.5e-84	GLTP3	Glycolipid transfer protein (GLTP) family protein	-	4.30093	1.34132
Acc13471	1.67466	3.25527e-20	5.49088e-17	-	AT3G22970	6.6e-128	0	hypothetical protein (DUF506)	-	41.388	12.9365
Acc11703	1.6741	8.34669e-08	9.93118e-06	-	AT4G24480	0	0	Protein kinase superfamily protein	-	1.99341	0.621786
Acc04824	1.6725	1.71966e-08	2.50311e-06	-	AT5G49660	0	XIP1	Leucine-rich repeat transmembrane protein kinase family protein	-	4.63548	1.45234
Acc23776	1.66881	0.000331818	0.00936505	-	AT3G16150	2.6e-160	ASPGB1	N-terminal nucleophile aminohydrolases (Ntn hydrolases) superfamily protein	-	9.94484	3.11789
Acc31275	1.66604	0.00207128	0.0356934	-	AT1G13260	7.4e-146	RAV1	related to ABI3/VP1 1	-	4.13831	1.30349
Acc15633	1.66099	2.99964e-06	0.000203827	-	AT1G64080	2.01e-72	MAKR2	membrane-associated kinase regulator	-	4.40797	1.39345
Acc28613	1.65309	0.000363852	0.0100418	-	AT2G25790	0	0	Leucine-rich receptor-like protein kinase family protein	-	1.0919	0.348407
Acc21075	1.65249	2.17626e-07	2.22079e-05	-	AT3G19540	0	0	glutamyl-tRNA (Gln) amidotransferase subunit A (DUF620)	-	2.7967	0.88781
Acc15130	1.64567	1.16367e-06	9.39951e-05	-	AT2G27090	0	0	bZIP transcription factor (DUF630 and DUF632)	-	2.12023	0.67854
Acc27969	1.64046	5.5043e-11	1.44804e-08	-	AT5G51550	0	EXL3	EXORDIUM like 3	-	22.7335	7.29052
Acc23527	1.63509	0.00133208	0.0262165	-	AT1G76040	0	CPK29	calcium-dependent protein kinase 29	-	1.81855	0.584211
Acc21056	1.63132	4.17168e-13	1.85788e-10	-	AT3G49940	2.3e-69	LBD38	LOB domain-containing protein 38	-	14.6391	4.71272
Acc08506	1.62962	9.06402e-12	2.82512e-09	-	AT2G37050	0	0	Leucine-rich repeat protein kinase family protein	-	6.77586	2.18409
Acc06663	1.62111	1.18418e-05	0.000635888	-	AT5G49810	0	MMT	methionine S-methyltransferase	-	3.02935	0.981147
Acc33476	1.61965	0.00198464	0.0347434	-	AT1G31320	1.4e-73	LBD4	LOB domain-containing protein 4	-	7.90304	2.56676
Acc30347	1.61838	1.17763e-08	1.8058e-06	-	AT1G34470	1.6e-154	0	magnesium transporter, putative (DUF803)	-	5.68277	1.85227
Acc14942	1.61641	1.85354e-10	4.35658e-08	-	AT5G35670	6.3e-83	iqd33	IQ-domain 33	-	8.41561	2.74777
Acc05079	1.615	0.00184752	0.0331244	-	AT1G44760	4e-91	0	Adenine nucleotide alpha hydrolases-like superfamily protein	-	3.70572	1.21458
Acc27235	1.61461	1.55309e-05	0.000806792	-	AT5G18590	0	0	Galactose oxidase/kelch repeat superfamily protein	-	2.16272	0.706318
Acc27459	1.61307	0.000621644	0.0150174	-	AT2G37130	2.2e-169	0	Peroxidase superfamily protein	-	8.15143	2.65935
Acc05410	1.6087	0.00316528	0.0476954	-	AT5G65380	0	0	MATE efflux family protein	-	2.05606	0.669552
Acc04445	1.6072	0.00024326	0.00737366	-	AT1G20930	0	CDKB2%3B2	cyclin-dependent kinase B2%3B2	-	5.95977	1.9508
Acc04776	1.60591	0.000270876	0.00803239	-	AT4G37540	1.03e-61	LBD39	LOB domain-containing protein 39	-	12.5299	4.09805
Acc06346	1.60564	0.000169104	0.00552286	-	AT1G69560	2.9e-73	MYB105	myb domain protein 105	-	3.24741	1.06957
Acc33377	1.60442	4.66705e-07	4.38779e-05	-	AT3G13080	0	ABCC3	multidrug resistance-associated protein 3	-	4.22464	1.38642
Acc04706	1.59747	8.65393e-05	0.00325742	-	AT1G47410	9.2e-36	0	hypothetical protein	-	7.79185	2.56795
Acc05021	1.59619	0.000520025	0.0131381	-	AT2G02850	2.09e-49	ARPN	plantacyanin	-	1.09741	0.362519
Acc26220	1.59326	0.000413197	0.0110733	-	AT3G10230	0	LYC	lycopene cyclase	-	4.8613	1.60499
Acc07068	1.59174	5.24457e-06	0.000323265	-	AT2G16385	1.4e-16	0	aspartate carbamoyltransferase	-	59.0483	19.5316
Acc23040	1.58423	2.57527e-08	3.60223e-06	-	AT5G17860	0	CAX7	calcium exchanger 7	-	5.46416	1.81907
Acc30228	1.57667	0.00111254	0.0229843	-	AT3G46130	8.8e-32	MYB48	myb domain protein 48	-	98.7268	33.1118
Acc11566	1.57293	2.44962e-15	1.89846e-12	-	AT1G77120	0	ADH1	alcohol dehydrogenase 1	-	127.084	42.648
Acc21405	1.57261	6.04493e-05	0.00242434	-	AT4G18570	5e-153	0	Tetratricopeptide repeat (TPR)-like superfamily protein	-	2.33779	0.78589
Acc21122	1.57222	0.0031449	0.0475933	-	AT2G15620	2.05e-78	NIR1	nitrite reductase 1	-	5.70071	1.90884
Acc03111	1.57061	1.84474e-09	3.52653e-07	-	AT3G59690	6.05e-143	IQD13	IQ-domain 13	-	9.34795	3.14083
Acc22406	1.56732	0.00321693	0.0482084	-	AT5G57685	1.7e-35	GDU3	glutamine dumper 3	-	3.20883	1.08677
Acc24499	1.5673	0.00108027	0.0225121	-	AT3G17380	2.3e-99	0	TRAF-like family protein	-	1.93214	0.65232
Acc27558	1.56668	3.97638e-06	0.00025797	-	AT3G54260	4.3e-176	TBL36	TRICHOME BIREFRINGENCE-LIKE 36	-	5.00363	1.69188
Acc23411	1.56589	4.28086e-05	0.00183488	-	AT5G20740	2.9e-56	0	Plant invertase/pectin methylesterase inhibitor superfamily protein	-	16.787	5.66524
Acc16492	1.56387	9.59821e-08	1.11907e-05	-	AT5G58900	4.5e-96	0	Homeodomain-like transcriptional regulator	-	7.70792	2.60896
Acc06104	1.5628	0.00278353	0.0436401	-	AT3G50685	1.3e-70	0	anti-muellerian hormone type-2 receptor	-	3.8271	1.29744
Acc09890	1.55765	4.41298e-05	0.00188027	-	AT5G11590	8.8e-54	TINY2	Integrase-type DNA-binding superfamily protein	-	6.1033	2.06214
Acc15529	1.55679	8.68534e-07	7.34859e-05	-	AT4G10730	0	0	Protein kinase superfamily protein	-	7.09841	2.4044
Acc31924	1.54314	1.40407e-06	0.000109963	-	AT4G12910	0	scpl20	serine carboxypeptidase-like 20	-	5.57898	1.91158
Acc10015	1.54197	0.00198274	0.0347312	-	AT5G57685	1.2e-35	GDU3	glutamine dumper 3	-	5.21929	1.79322
Acc09155	1.53986	1.38208e-05	0.000729854	-	AT3G61490	0	0	Pectin lyase-like superfamily protein	-	22.6522	7.76448
Acc31776	1.53943	6.82535e-05	0.00268842	-	AT5G59010	0	BSK5	kinase with tetratricopeptide repeat domain-containing protein	-	2.79252	0.961481
Acc15604	1.53654	3.25398e-05	0.00147173	-	AT4G11080	5.4e-174	3xHMG-box1	HMG (high mobility group) box protein	-	5.0192	1.72665
Acc29290	1.53123	4.52795e-15	3.3292e-12	-	AT5G08130	5.5e-105	BIM1	basic helix-loop-helix (bHLH) DNA-binding superfamily protein	-	11.9365	4.12197
Acc13222	1.53112	2.40551e-12	8.84331e-10	-	AT2G41190	0	0	Transmembrane amino acid transporter family protein	-	34.7541	12.0117
Acc13139	1.52604	0.000727189	0.0168162	-	AT5G06940	0	0	Leucine-rich repeat receptor-like protein kinase family protein	-	1.5345	0.529285
Acc29536	1.52485	4.04549e-12	1.381e-09	-	AT1G15760	3.9e-64	0	Sterile alpha motif (SAM) domain-containing protein	-	56.1534	19.4883
Acc03631	1.5177	0.00323264	0.0483043	-	AT3G56400	5.3e-46	WRKY70	WRKY DNA-binding protein 70	-	4.62144	1.61689
Acc03801	1.51471	0.000282839	0.00829937	-	AT4G12400	4.9e-53	Hop3	stress-inducible protein	-	4.62467	1.62023
Acc09151	1.51106	6.93698e-12	2.26043e-09	-	AT1G63830	3.2e-129	0	PLAC8 family protein	-	37.9593	13.2889
Acc03857	1.50237	1.76937e-06	0.000129761	-	AT5G14230	0	0	ankyrin	-	5.265	1.85051
Acc33582	1.49908	0.000254017	0.00764318	-	AT5G60020	0	LAC17	laccase 17	-	2.46532	0.875191
Acc08779	1.49888	0.00130007	0.0256923	-	AT2G31980	1.4e-26	CYS2	PHYTOCYSTATIN 2	-	30.1086	10.6506
Acc18163	1.49869	2.81869e-13	1.3471e-10	-	AT5G62890	0	0	Xanthine/uracil permease family protein	-	23.5803	8.3277
Acc11690	1.48803	1.28759e-07	1.4536e-05	-	AT1G09750	0	0	Eukaryotic aspartyl protease family protein	-	30.206	10.747
Acc04564	1.48792	0.00253873	0.0411753	-	AT4G34760	2.7e-56	0	SAUR-like auxin-responsive protein family	-	7.27234	2.58525
Acc06033	1.48508	0.000139544	0.00471867	-	AT5G42930	2.7e-172	0	alpha/beta-Hydrolases superfamily protein	-	6.86673	2.44708
Acc06895	1.48366	6.96239e-18	7.67871e-15	-	AT5G67420	3.4e-70	LBD37	LOB domain-containing protein 37	-	60.9292	21.7412
Acc29490	1.47913	2.47211e-10	5.58171e-08	-	AT4G19170	0	NCED4	nine-cis-epoxycarotenoid dioxygenase 4	-	10.5972	3.79136
Acc29559	1.47754	9.9328e-06	0.000558166	-	AT1G15960	0	NRAMP6	NRAMP metal ion transporter 6	-	36.6934	13.1523
Acc01511	1.47095	4.05937e-06	0.000260992	-	AT5G05280	1.5e-55	0	RING/U-box superfamily protein	-	5.22849	1.88854
Acc09171	1.46753	0.000473864	0.012308	-	AT4G11220	2.5e-116	BTI2	VIRB2-interacting protein 2	-	6.81868	2.4691
Acc21546	1.46682	3.2887e-08	4.40671e-06	-	AT1G56020	2.9e-72	0	serine/arginine repetitive matrix-like protein	-	8.04894	2.91162
Acc29921	1.46058	0.00177288	0.0323393	-	AT2G20180	1.5e-83	PIL5	phytochrome interacting factor 3-like 5	-	1.76105	0.639544
Acc27296	1.45873	7.3902e-05	0.00287815	-	AT3G22400	0	LOX5	PLAT/LH2 domain-containing lipoxygenase family protein	-	6.29188	2.28804
Acc09356	1.45066	1.9542e-13	9.831e-11	-	AT1G55360	0	0	tRNA-splicing ligase (DUF239)	-	19.5972	7.16582
Acc15479	1.45009	1.19926e-06	9.65974e-05	-	AT3G28040	0	0	Leucine-rich receptor-like protein kinase family protein	-	4.49525	1.64499
Acc06012	1.44999	3.56825e-13	1.65032e-10	-	AT1G12740	2.6e-166	CYP87A2	cytochrome P450, family 87, subfamily A, polypeptide 2	-	29.2745	10.6966
Acc06645	1.44983	1.149e-06	9.30722e-05	-	AT1G56720	0	0	Protein kinase superfamily protein	-	12.5207	4.56982
Acc00100	1.44826	2.03551e-06	0.000146286	-	AT1G79620	0	0	Leucine-rich repeat protein kinase family protein	-	2.56802	0.936753
Acc15260	1.44694	2.99372e-07	2.93989e-05	-	AT4G02290	0	GH9B13	glycosyl hydrolase 9B13	-	6.96798	2.55195
Acc32677	1.44521	1.97283e-07	2.03492e-05	-	AT5G13870	0	XTH5	xyloglucan endotransglucosylase/hydrolase 5	-	15.8671	5.81872
Acc27708	1.43956	0.00058339	0.0143103	-	AT3G55370	2e-59	OBP3	OBF-binding protein 3	-	4.83343	1.78443
Acc29619	1.43854	0.00130236	0.0257198	-	AT3G26744	5.2e-143	ICE1	basic helix-loop-helix (bHLH) DNA-binding superfamily protein	-	1.6026	0.589672
Acc07734	1.43697	4.96079e-07	4.63357e-05	-	AT2G31960	0	GSL03	glucan synthase-like 3	-	2.38949	0.880335
Acc12054	1.43657	0.00255371	0.0413016	-	AT5G43060	1e-73	RD21B	Granulin repeat cysteine protease family protein	-	48.9442	18.0152
Acc18026	1.43158	0.00210359	0.0360769	-	AT2G02990	6.5e-23	RNS1	ribonuclease 1	-	2.97809	1.09835
Acc00983	1.43056	3.27752e-06	0.000219586	-	AT5G66750	0	CHR1	chromatin remodeling 1	-	2.60934	0.965596
Acc05706	1.42979	0.00138177	0.0268626	-	AT3G28345	0	ABCB15	ABC transporter family protein	-	1.35368	0.499828
Acc06766	1.4291	0.00203651	0.0353706	-	AT5G64080	1.3e-39	XYP1	Bifunctional inhibitor/lipid-transfer protein/seed storage 2S albumin superfamily protein	-	3.75289	1.39661
Acc17986	1.42869	0.000258706	0.00774364	-	AT3G48770	0	0	ATP/DNA binding protein	-	3.88939	1.44411
Acc07516	1.42517	2.82531e-06	0.000194749	-	AT5G64570	0	XYL4	beta-D-xylosidase 4	-	7.1219	2.64386
Acc32811	1.42063	0.00125752	0.0251285	-	AT1G23390	7e-95	0	Kelch repeat-containing F-box family protein	-	5.52122	2.05379
Acc32833	1.41964	3.04253e-14	1.98283e-11	-	AT1G24030	0	0	Protein kinase superfamily protein	-	28.9105	10.7935
Acc15777	1.41599	0.000478243	0.0123849	-	AT5G62360	1.03e-55	0	Plant invertase/pectin methylesterase inhibitor superfamily protein	-	14.0088	5.2438
Acc06950	1.40983	3.26391e-06	0.000219475	-	AT2G15620	0	NIR1	nitrite reductase 1	-	35.437	13.3095
Acc03956	1.4077	9.61133e-14	5.5121e-11	-	AT5G65020	2e-171	ANNAT2	annexin 2	-	113.956	42.861
Acc08752	1.40579	0.000190181	0.00605264	-	AT1G79620	0	0	Leucine-rich repeat protein kinase family protein	-	2.08083	0.781845
Acc13475	1.405	8.03309e-05	0.00307191	-	AT3G15095	1.1e-35	HCF243	Serine/Threonine-kinase pakA-like protein	-	2.94247	1.10704
Acc28343	1.40447	0.00109673	0.022723	-	AT2G01950	0	BRL2	BRI1-like 2	-	1.39442	0.526736
Acc05651	1.40137	3.22656e-22	7.71014e-19	-	AT5G40450	8.08e-12	0	A-kinase anchor-like protein	-	12.1366	4.58706
Acc15400	1.40025	6.68657e-06	0.000398277	-	AT1G31260	1.2e-159	ZIP10	zinc transporter 10 precursor	-	26.6208	10.0638
Acc11721	1.40007	4.71129e-06	0.000295615	-	AT5G49630	0	AAP6	amino acid permease 6	-	22.5635	8.53303
Acc32066	1.39562	2.46757e-11	7.07575e-09	-	AT2G27230	2e-112	LHW	transcription factor-like protein	-	5.47927	2.08043
Acc14163	1.39548	0.00103924	0.0218637	-	AT1G10370	6.1e-95	ERD9	Glutathione S-transferase family protein	-	13.0737	4.95479
Acc22471	1.39205	5.73914e-06	0.000346675	-	AT5G11160	3.4e-113	APT5	adenine phosphoribosyltransferase 5	-	7.89831	3.00611
Acc13513	1.39096	0.000294174	0.00848174	-	AT4G28100	5e-142	0	transmembrane protein	-	2.13406	0.813365
Acc07771	1.38876	1.0547e-10	2.58492e-08	-	AT3G08030	0	0	DNA-directed RNA polymerase subunit beta (Protein of unknown function, DUF642)	-	37.994	14.4784
Acc22082	1.38774	0.0024671	0.0404252	-	AT5G63470	6.3e-105	NF-YC4	nuclear factor Y, subunit C4	-	5.82714	2.2244
Acc25472	1.38719	0.00314239	0.0475933	-	AT4G02100	0	0	Heat shock protein DnaJ with tetratricopeptide repeat-containing protein	-	2.04591	0.783815
Acc20645	1.38638	1.97376e-05	0.00097414	-	AT4G32480	1.9e-90	0	sugar phosphate exchanger, putative (DUF506)	-	28.308	10.8192
Acc01647	1.38498	5.5685e-05	0.00227784	-	AT3G55390	1.7e-81	0	Uncharacterized protein family (UPF0497)	-	7.23462	2.77184
Acc16716	1.38419	0.000537177	0.0134764	-	AT5G02890	2.4e-65	0	HXXXD-type acyl-transferase family protein	-	2.41218	0.922385
Acc11584	1.38184	1.25189e-07	1.41889e-05	-	AT1G76880	2.4e-144	0	Duplicated homeodomain-like superfamily protein	-	6.23016	2.38335
Acc11378	1.37537	0.00198066	0.0347312	-	AT3G14690	1.9e-177	CYP72A15	cytochrome P450, family 72, subfamily A, polypeptide 15	-	9.9888	3.8488
Acc05774	1.37463	0.000231203	0.00710584	-	AT5G15410	0	DND1	Cyclic nucleotide-regulated ion channel family protein	-	4.46484	1.71468
Acc21787	1.37107	0.00067725	0.0159443	-	AT1G31280	0	AGO2	Argonaute family protein	-	4.00372	1.54715
Acc13335	1.36859	7.41715e-06	0.000437627	-	AT2G35880	9.3e-63	0	TPX2 (targeting protein for Xklp2) protein family	-	6.92359	2.67679
Acc20023	1.36778	6.08914e-08	7.51115e-06	-	AT4G00430	0	PIP1%3B4	plasma membrane intrinsic protein 1%3B4	-	62.6603	24.2342
Acc13291	1.36558	0.000919863	0.0201198	-	AT5G17860	0	CAX7	calcium exchanger 7	-	2.53025	0.978397
Acc27062	1.36541	0.00147462	0.0281041	-	AT1G02520	0	ABCB11	P-glycoprotein 11	-	2.78768	1.07877
Acc28561	1.36435	1.17738e-15	9.92981e-13	-	AT1G68750	0	PPC4	phosphoenolpyruvate carboxylase 4	-	25.9464	10.0577
Acc04610	1.36322	1.74994e-09	3.41357e-07	-	AT1G75390	2.2e-45	bZIP44	basic leucine-zipper 44	-	10.42	4.03941
Acc00400	1.36241	1.42837e-06	0.0001113	-	AT3G03770	0	0	Leucine-rich repeat protein kinase family protein	-	8.04338	3.12602
Acc17047	1.36121	1.74361e-13	9.00741e-11	-	AT3G51950	5.1e-133	0	Zinc finger (CCCH-type) family protein / RNA recognition motif (RRM)-containing protein	-	19.1608	7.44381
Acc04770	1.35931	1.7214e-16	1.64537e-13	-	AT5G67360	0	ARA12	Subtilase family protein	-	62.6133	24.352
Acc27766	1.35781	1.055e-05	0.00058177	-	AT2G39870	1.4e-26	0	hypothetical protein	-	8.61193	3.35814
Acc32821	1.35699	8.44482e-06	0.000485281	-	AT1G23740	0	AOR	Oxidoreductase, zinc-binding dehydrogenase family protein	-	10.3825	4.04145
Acc32595	1.3566	0.0015485	0.0290978	-	AT1G52565	1.8e-16	0	cytochrome P450 family protein	-	7.80203	3.03518
Acc24953	1.35607	7.61847e-06	0.000444928	-	AT4G13540	8.08e-33	0	golgin family A protein	-	27.1534	10.5961
Acc21277	1.35348	4.42851e-08	5.74604e-06	-	AT5G01150	5.3e-55	0	hypothetical protein (DUF674)	-	5.59891	2.18885
Acc21890	1.35332	7.39736e-05	0.00287815	-	AT1G74110	0	CYP78A10	cytochrome P450, family 78, subfamily A, polypeptide 10	-	4.78971	1.87696
Acc11435	1.35162	0.00109478	0.0227189	-	AT4G10030	4.3e-06	0	alpha/beta-Hydrolases superfamily protein	-	6.65377	2.60079
Acc09755	1.35133	0.00142052	0.0273746	-	AT1G11700	8.9e-52	0	senescence regulator (Protein of unknown function, DUF584)	-	6.91319	2.70934
Acc10906	1.35014	0.00104456	0.0219435	-	AT1G09240	3.4e-133	NAS3	nicotianamine synthase 3	-	8.03977	3.14568
Acc13794	1.34944	0.000311113	0.00887679	-	AT4G03390	0	SRF3	STRUBBELIG-receptor family 3	-	1.70094	0.666876
Acc02809	1.34852	8.68761e-07	7.34859e-05	-	AT5G05390	0	LAC12	laccase 12	-	6.47536	2.53982
Acc03301	1.34768	4.73789e-06	0.000296636	-	AT5G53420	6.1e-87	0	CCT motif family protein	-	49.8163	19.5573
Acc12921	1.34522	0.00169523	0.0312609	-	AT3G43210	0	TES	ATP binding microtubule motor family protein	-	1.01987	0.399884
Acc29150	1.34503	0.00135343	0.0265273	-	AT2G25680	0	MOT1	molybdate transporter 1	-	8.55135	3.35638
Acc31194	1.34353	6.10322e-08	7.51115e-06	-	AT1G70940	0	PIN3	Auxin efflux carrier family protein	-	6.41641	2.52562
Acc02785	1.33724	5.54502e-07	5.09626e-05	-	AT3G10910	5.9e-59	0	RING/U-box superfamily protein	-	11.9672	4.73051
Acc32268	1.33601	1.46126e-06	0.000113248	-	AT3G45780	0	PHOT1	phototropin 1	-	2.43202	0.959895
Acc22816	1.33274	7.38299e-16	6.61585e-13	-	AT3G06130	5.7e-41	0	Heavy metal transport/detoxification superfamily protein	-	64.3035	25.4734
Acc27356	1.32924	0.00275526	0.0434343	-	AT4G14723	2.7e-34	CLL2	EPIDERMAL PATTERNING FACTOR-like protein	-	10.7904	4.28326
Acc30889	1.3285	4.93666e-15	3.53897e-12	-	AT3G17980	8.1e-83	C2	Calcium-dependent lipid-binding (CaLB domain) family protein	-	66.7455	26.5458
Acc20941	1.32707	7.34799e-09	1.20402e-06	-	AT2G39130	0	0	Transmembrane amino acid transporter family protein	-	18.5079	7.36166
Acc03159	1.32538	2.56623e-07	2.55509e-05	-	AT5G52280	8.4e-31	0	Myosin heavy chain-related protein	-	4.8104	1.91368
Acc09653	1.32532	0.000102158	0.00371593	-	AT5G45480	7e-111	0	transmembrane protein, putative (DUF594)	-	4.52917	1.80591
Acc17079	1.32391	0.000823288	0.0185407	-	AT5G05170	8.8e-70	CEV1	Cellulose synthase family protein	-	4.3873	1.74404
Acc13382	1.32322	0.000850211	0.0189726	-	AT1G52340	1.4e-85	ABA2	NAD(P)-binding Rossmann-fold superfamily protein	-	4.13409	1.65351
Acc31897	1.32302	2.81503e-11	7.83698e-09	-	AT4G02600	0	MLO1	Seven transmembrane MLO family protein	-	13.7434	5.48607
Acc03212	1.32194	0.000824612	0.0185457	-	AT4G33270	0	CDC20.1	Transducin family protein / WD-40 repeat family protein	-	3.42299	1.36681
Acc05748	1.32049	1.05334e-05	0.00058177	-	AT5G15230	7.04e-45	GASA4	GAST1 protein homolog 4	-	63.5791	25.3854
Acc03534	1.314	0.00315486	0.0476459	-	AT5G51670	2.2e-133	0	hypothetical protein (DUF668)	-	4.68762	1.87682
Acc33170	1.31232	1.90711e-09	3.59779e-07	-	AT5G18980	0	0	ARM repeat superfamily protein	-	6.99913	2.81359
Acc28433	1.31176	0.00251558	0.0409854	-	AT1G23000	3.9e-45	0	Heavy metal transport/detoxification superfamily protein	-	2.32955	0.941081
Acc08471	1.31163	1.19222e-05	0.000638445	-	AT2G36910	0	ABCB1	ATP binding cassette subfamily B1	-	3.51079	1.41089
Acc18801	1.30045	2.91913e-12	1.04633e-09	-	AT5G26670	0	0	Pectinacetylesterase family protein	-	19.9779	8.09927
Acc10574	1.2982	9.83534e-07	8.10426e-05	-	AT5G10030	3.6e-165	TGA4	TGACG motif-binding factor 4	-	3.64754	1.48231
Acc03292	1.29636	0.000290119	0.00840319	-	AT3G49260	6.9e-102	iqd21	IQ-domain 21	-	9.72767	3.95106
Acc33021	1.29271	3.57415e-07	3.43922e-05	-	AT1G27150	0	0	Tetratricopeptide repeat (TPR)-like superfamily protein	-	24.045	9.79981
Acc02791	1.28865	6.96769e-07	6.14765e-05	-	AT2G40540	0	KT2	potassium transporter 2	-	5.47642	2.23641
Acc02198	1.28332	0.00145103	0.0277965	-	AT2G37080	0	RIP2	ROP interactive partner 3	-	1.3985	0.574075
Acc25823	1.28074	0.00100686	0.021466	-	AT5G58900	7.7e-99	0	Homeodomain-like transcriptional regulator	-	3.32505	1.36308
Acc25724	1.27986	0.00104969	0.0220229	-	AT5G48485	1.04e-23	DIR1	Bifunctional inhibitor/lipid-transfer protein/seed storage 2S albumin superfamily protein	-	57.7569	23.7063
Acc29421	1.27977	0.000243639	0.00737736	-	AT1G32450	0	NRT1.5	nitrate transporter 1.5	-	3.09685	1.27493
Acc08047	1.27975	6.75038e-07	5.99279e-05	-	AT2G13680	0	CALS5	callose synthase 5	-	2.18212	0.896809
Acc03510	1.27888	1.48721e-06	0.000114948	-	AT4G25433	4.8e-33	0	peptidoglycan-binding LysM domain-containing protein	-	33.5377	13.7852
Acc06835	1.27826	9.61157e-09	1.50608e-06	-	AT4G33640	1.6e-39	0	costars family protein	-	32.2909	13.2949
Acc05497	1.27775	0.000308493	0.00883721	-	AT4G09890	6.7e-21	0	mediator of RNA polymerase II transcription subunit, putative (DUF3511)	-	13.8187	5.69156
Acc33598	1.27252	0.00335191	0.0494933	-	AT3G13900	0	0	ATPase E1-E2 type family protein / haloacid dehalogenase-like hydrolase family protein	-	1.70436	0.702174
Acc25351	1.27245	2.71328e-14	1.80938e-11	-	AT5G28910	0	0	alpha-(1,6)-fucosyltransferase	-	29.9657	12.3864
Acc17164	1.27085	0.000829541	0.0186232	-	AT2G32440	0	KAO2	ent-kaurenoic acid hydroxylase 2	-	13.7217	5.66749
Acc25103	1.26826	1.8555e-05	0.000936732	-	AT4G32480	5.5e-87	0	sugar phosphate exchanger, putative (DUF506)	-	54.8125	22.7318
Acc19239	1.26736	0.0006096	0.0147887	-	AT1G78700	1.2e-137	BEH4	BES1/BZR1 homolog 4	-	4.1524	1.72204
Acc22947	1.26695	9.1888e-09	1.44774e-06	-	AT1G19220	0	ARF19	auxin response factor 19	-	10.0723	4.17818
Acc19474	1.26658	0.000538857	0.013495	-	AT5G54440	0	CLUB	CLUB	-	4.5136	1.86652
Acc08689	1.26603	0.000129881	0.00444432	-	AT2G17880	4.7e-34	0	Chaperone DnaJ-domain superfamily protein	-	15.621	6.47933
Acc01739	1.26405	1.61348e-08	2.38487e-06	-	AT2G38080	0	IRX12	Laccase/Diphenol oxidase family protein	-	9.75614	4.05476
Acc30018	1.25852	0.00197606	0.0347202	-	AT5G22090	3.9e-64	0	FAF-like protein (DUF3049)	-	4.65867	1.94562
Acc12249	1.25679	9.92591e-06	0.000558166	-	AT1G76880	1.4e-145	0	Duplicated homeodomain-like superfamily protein	-	7.3098	3.04931
Acc10736	1.2547	0.000358619	0.00994527	-	AT4G36360	0	BGAL3	beta-galactosidase 3	-	5.15914	2.15824
Acc19749	1.25408	0.000381007	0.0104275	-	AT1G75260	4.9e-09	0	oxidoreductases, acting on NADH or NADPH	-	5.66818	2.37329
Acc25589	1.25196	1.68249e-08	2.4615e-06	-	AT4G14550	2.9e-94	IAA14	indole-3-acetic acid inducible 14	-	30.5597	12.821
Acc33032	1.24922	4.20973e-05	0.00181254	-	AT1G69780	1.4e-109	ATHB13	Homeobox-leucine zipper protein family	-	6.71834	2.82404
Acc13273	1.24913	1.58869e-05	0.000822304	-	AT1G33110	0	0	MATE efflux family protein	-	3.45832	1.4497
Acc22016	1.2451	0.00029431	0.00848174	-	AT4G10790	8.02e-75	0	UBX domain-containing protein	-	4.64314	1.95626
Acc28572	1.24439	0.000236282	0.00720567	-	AT3G25590	1.8e-33	0	micronuclear linker histone polyprotein-like protein	-	9.5484	4.02579
Acc08785	1.24152	2.00642e-05	0.000983487	-	AT4G14090	4.8e-152	0	UDP-Glycosyltransferase superfamily protein	-	9.2232	3.89852
Acc02767	1.23882	1.59794e-07	1.70339e-05	-	AT2G40815	2.3e-61	0	Calcium-dependent lipid-binding (CaLB domain) family protein	-	14.0476	5.95257
Acc19942	1.23855	0.00084035	0.0188256	-	AT3G60890	8.2e-11	ZPR2	binding protein	-	7.96313	3.37136
Acc10488	1.23644	0.00180368	0.0326544	-	AT5G37478	7.08e-48	0	TPX2 (targeting protein for Xklp2) protein family	-	10.8598	4.61278
Acc13003	1.2355	5.04047e-05	0.00210387	-	AT4G29720	0	PAO5	polyamine oxidase 5	-	4.91802	2.0914
Acc02264	1.23437	7.85976e-05	0.00302482	-	AT3G02380	5.6e-141	COL2	CONSTANS-like 2	-	6.8291	2.90102
Acc14649	1.22602	2.22401e-09	4.14114e-07	-	AT2G31160	5.8e-85	LSH3	LIGHT-DEPENDENT SHORT HYPOCOTYLS-like protein (DUF640)	-	13.2211	5.64776
Acc16642	1.22453	0.00153679	0.0289537	-	AT2G45660	8.1e-42	AGL20	AGAMOUS-like 20	-	6.46033	2.75974
Acc28564	1.22404	0.000557678	0.0138334	-	AT1G68740	0	PHO1%3BH1	EXS (ERD1/XPR1/SYG1) family protein	-	2.04872	0.875999
Acc23858	1.22146	0.00278603	0.0436555	-	AT5G49660	0	XIP1	Leucine-rich repeat transmembrane protein kinase family protein	-	1.32863	0.569191
Acc00660	1.21931	0.000309634	0.00885953	-	AT2G10940	4.4e-43	0	Bifunctional inhibitor/lipid-transfer protein/seed storage 2S albumin superfamily protein	-	10.2975	4.42097
Acc11146	1.21625	1.52029e-05	0.000793957	-	AT3G51950	9.3e-142	0	Zinc finger (CCCH-type) family protein / RNA recognition motif (RRM)-containing protein	-	3.35547	1.44352
Acc04324	1.2159	1.66995e-06	0.000125356	-	AT3G21510	5.04e-69	AHP1	histidine-containing phosphotransmitter 1	-	40.0265	17.2053
Acc26256	1.21537	0.000109025	0.00389326	-	AT3G12920	3.3e-90	BRG3	SBP (S-ribonuclease binding protein) family protein	-	15.5989	6.70323
Acc15173	1.2138	2.27184e-05	0.00108938	-	AT3G22550	2.2e-60	0	NAD(P)H-quinone oxidoreductase subunit, putative (DUF581)	-	12.3633	5.32142
Acc18178	1.21238	1.99e-05	0.000980468	-	AT3G48080	2.7e-155	0	alpha/beta-Hydrolases superfamily protein	-	7.11525	3.06896
Acc09276	1.20919	7.77993e-12	2.45153e-09	-	AT3G51950	9.3e-141	0	Zinc finger (CCCH-type) family protein / RNA recognition motif (RRM)-containing protein	-	20.2571	8.74725
Acc20428	1.20647	9.92913e-05	0.0036316	-	AT4G17900	1.6e-75	0	PLATZ transcription factor family protein	-	14.5076	6.27065
Acc02782	1.20628	1.21379e-08	1.85136e-06	-	AT3G56370	0	0	Leucine-rich repeat protein kinase family protein	-	7.62311	3.29656
Acc00075	1.20491	0.000237759	0.0072344	-	AT5G58360	4e-35	OFP3	ovate family protein 3	-	9.56525	4.13584
Acc03013	1.20218	0.00140327	0.0271333	-	AT1G07030	1.8e-156	0	Mitochondrial substrate carrier family protein	-	4.75015	2.05852
Acc10561	1.20038	1.02666e-07	1.18231e-05	-	AT2G22240	0	MIPS2	myo-inositol-1-phosphate synthase 2	-	58.9589	25.5897
Acc27291	1.19964	0.00134315	0.0263744	-	AT1G03220	1.9e-124	0	Eukaryotic aspartyl protease family protein	-	11.182	4.85875
Acc08337	1.19787	0.0020961	0.036013	-	AT2G46640	1.3e-15	0	NAD-dependent protein deacetylase HST1-like protein	-	5.02018	2.18778
Acc04267	1.19361	8.36603e-07	7.17095e-05	-	AT3G04910	0	WNK1	with no lysine (K) kinase 1	-	12.1777	5.31802
Acc24318	1.19309	2.44287e-05	0.00116168	-	AT1G20925	2.5e-150	0	Auxin efflux carrier family protein	-	2.41134	1.0543
Acc28476	1.19304	0.00040649	0.0109344	-	AT3G18280	2.3e-27	0	Bifunctional inhibitor/lipid-transfer protein/seed storage 2S albumin superfamily protein	-	26.2616	11.4696
Acc21376	1.19163	0.00262741	0.0420899	-	AT1G29270	2.9e-24	0	transcription factor bHLH35-like protein	-	10.5292	4.60145
Acc14348	1.19007	0.00203277	0.0353271	-	AT5G13870	0	XTH5	xyloglucan endotransglucosylase/hydrolase 5	-	9.34999	4.08371
Acc11900	1.18903	1.80293e-05	0.00091665	-	AT1G75820	0	CLV1	Leucine-rich receptor-like protein kinase family protein	-	2.9324	1.28315
Acc29304	1.18809	0.002668	0.042432	-	AT1G74110	0	CYP78A10	cytochrome P450, family 78, subfamily A, polypeptide 10	-	7.02195	3.07507
Acc17153	1.18306	4.62799e-11	1.25196e-08	-	AT5G45540	5.9e-39	0	transmembrane protein, putative (DUF594)	-	18.7474	8.24019
Acc31865	1.18046	0.00235974	0.0391583	-	AT1G06920	1.04e-37	OFP4	ovate family protein 4	-	4.61302	2.03143
Acc21930	1.17677	0.00250582	0.0408729	-	AT3G47500	1.9e-76	CDF3	cycling DOF factor 3	-	2.48972	1.09853
Acc05819	1.17621	8.38076e-05	0.00318302	-	AT3G30180	0	BR6OX2	brassinosteroid-6-oxidase 2	-	5.58217	2.46513
Acc18332	1.17527	9.82464e-05	0.00360719	-	AT1G18650	3.1e-54	PDCB3	plasmodesmata callose-binding protein 3	-	22.614	10.0017
Acc15513	1.17493	0.000459086	0.0120332	-	AT2G46770	1.4e-124	NST1	NAC (No Apical Meristem) domain transcriptional regulator superfamily protein	-	5.09787	2.25068
Acc08228	1.17477	2.59455e-06	0.000181019	-	AT3G13080	0	ABCC3	multidrug resistance-associated protein 3	-	4.65911	2.05881
Acc10278	1.17452	1.12539e-06	9.14184e-05	-	AT2G14820	0	NPY2	Phototropic-responsive NPH3 family protein	-	3.21022	1.41927
Acc32214	1.17304	0.000109867	0.00391847	-	AT2G28320	0	0	Pleckstrin homology (PH) and lipid-binding START domains-containing protein	-	3.43969	1.52155
Acc30635	1.17187	2.07509e-06	0.000148018	-	AT5G50000	0	0	Protein kinase superfamily protein	-	34.422	15.2391
Acc10304	1.17153	0.000260029	0.0077751	-	AT5G67260	6.8e-93	CYCD3%3B2	CYCLIN D3%3B2	-	6.98319	3.08859
Acc16520	1.17057	0.00180973	0.0326843	-	AT5G58610	0	0	PHD finger transcription factor	-	1.04946	0.46523
Acc17664	1.16828	1.26214e-06	0.000101095	-	AT3G13960	7.6e-56	GRF5	growth-regulating factor 5	-	13.0984	5.81837
Acc12848	1.16674	1.34107e-07	1.50215e-05	-	AT3G14280	1.03e-16	0	LL-diaminopimelate aminotransferase	-	57.3361	25.5192
Acc04201	1.16573	5.34714e-05	0.00220936	-	AT1G06750	0	0	P-loop containing nucleoside triphosphate hydrolases superfamily protein	-	6.514	2.90041
Acc30444	1.16564	0.00295845	0.0455605	-	AT1G55210	4.6e-74	0	Disease resistance-responsive (dirigent-like protein) family protein	-	7.67698	3.42909
Acc30669	1.16034	1.96058e-05	0.000972649	-	AT3G28345	0	ABCB15	ABC transporter family protein	-	15.2797	6.82966
Acc10631	1.15926	5.34208e-06	0.000327316	-	AT2G45340	0	0	Leucine-rich repeat protein kinase family protein	-	6.53754	2.92027
Acc28557	1.15583	0.000809835	0.0183139	-	AT1G13230	1.4e-155	0	Leucine-rich repeat (LRR) family protein	-	3.50894	1.57347
Acc17030	1.15546	2.35175e-07	2.35791e-05	-	AT2G38760	1.2e-130	ANNAT3	annexin 3	-	14.2413	6.37771
Acc20022	1.15538	9.60041e-08	1.11907e-05	-	AT4G00430	1.5e-141	PIP1%3B4	plasma membrane intrinsic protein 1%3B4	-	51.457	23.0766
Acc04723	1.15444	4.80255e-08	6.17547e-06	-	AT5G42900	1.3e-32	COR27	cold regulated protein 27	-	20.6806	9.28074
Acc11158	1.15408	0.000595565	0.0145343	-	AT2G40030	0	NRPD1B	nuclear RNA polymerase D1B	-	1.60536	0.718151
Acc22511	1.15365	0.00279466	0.0437189	-	AT1G15520	0	ABCG40	pleiotropic drug resistance 12	-	1.46363	0.656171
Acc01717	1.15093	0.00156781	0.0293212	-	AT5G62700	0	TUB3	tubulin beta chain 3	-	7.06194	3.17002
Acc02442	1.14938	0.000495042	0.0126971	-	AT5G63090	1.6e-68	LOB	Lateral organ boundaries (LOB) domain family protein	-	2.94967	1.32401
Acc10692	1.14129	5.80267e-08	7.2031e-06	-	AT3G05900	2.5e-06	0	neurofilament protein-like protein	-	13.1934	5.97179
Acc00206	1.14101	6.14995e-05	0.00245581	-	AT3G59310	4.6e-158	0	solute carrier family 35 protein (DUF914)	-	6.62494	2.99329
Acc08600	1.14075	0.00181003	0.0326843	-	AT5G06060	2.5e-111	0	NAD(P)-binding Rossmann-fold superfamily protein	-	5.37743	2.43775
Acc23484	1.1391	5.55654e-05	0.00227784	-	AT1G20650	0	ASG5	Protein kinase superfamily protein	-	4.75013	2.1557
Acc33490	1.13858	0.000974593	0.020918	-	AT1G79420	1.2e-166	0	C-type mannose receptor (DUF620)	-	2.87837	1.30376
Acc14221	1.13688	0.000397557	0.0107954	-	AT3G26510	3e-49	0	Octicosapeptide/Phox/Bem1p family protein	-	30.1272	13.6881
Acc05737	1.13632	2.15547e-05	0.00104449	-	AT3G28860	0	ABCB19	ATP binding cassette subfamily B19	-	14.156	6.42253
Acc04922	1.13164	0.000153594	0.00508581	-	AT1G78110	4.9e-90	0	nucleolar GTP-binding protein	-	8.87517	4.04034
Acc23113	1.13015	1.54232e-08	2.2915e-06	-	AT2G41370	0	BOP2	Ankyrin repeat family protein / BTB/POZ domain-containing protein	-	6.31458	2.87682
Acc33282	1.12972	7.45215e-07	6.4559e-05	-	AT3G06130	2.8e-39	0	Heavy metal transport/detoxification superfamily protein	-	17.5669	8.00808
Acc31791	1.12557	0.00101504	0.0215762	-	AT5G58900	7.7e-107	0	Homeodomain-like transcriptional regulator	-	3.50048	1.60664
Acc31217	1.12415	0.00154692	0.0290872	-	AT4G33145	7.08e-05	0	hypothetical protein	-	53.1643	24.3335
Acc09676	1.12144	0.00123356	0.0248401	-	AT5G50740	3.1e-67	0	Heavy metal transport/detoxification superfamily protein	-	10.697	4.9123
Acc03563	1.12135	2.54658e-08	3.57956e-06	-	AT5G62390	2e-118	BAG7	BCL-2-associated athanogene 7	-	55.4885	25.453
Acc15870	1.12071	2.14255e-05	0.00104132	-	AT4G17080	2.1e-113	0	Histone H3 K4-specific methyltransferase SET7/9 family protein	-	9.29531	4.26538
Acc23277	1.11714	0.000118739	0.00417518	-	AT1G35190	2.2e-172	0	2-oxoglutarate (2OG) and Fe(II)-dependent oxygenase superfamily protein	-	8.12746	3.73132
Acc16780	1.11706	0.000693491	0.0162333	-	AT1G12780	0	UGE1	UDP-D-glucose/UDP-D-galactose 4-epimerase 1	-	4.29656	1.98192
Acc25278	1.11257	0.00253131	0.0411015	-	AT3G07040	4.7e-136	RPM1	NB-ARC domain-containing disease resistance protein	-	1.59026	0.733878
Acc10254	1.11155	0.000694515	0.0162441	-	AT2G22860	7.2e-20	PSK2	phytosulfokine 2 precursor	-	25.8696	11.9658
Acc19477	1.11149	5.55651e-06	0.000336856	-	AT1G61810	0	BGLU45	beta-glucosidase 45	-	6.90329	3.19399
Acc11816	1.1077	2.29796e-07	2.31207e-05	-	AT1G19330	6.2e-117	0	histone deacetylase complex subunit	-	27.7643	12.8656
Acc30098	1.10753	0.00165307	0.0306609	-	AT2G27880	0	AGO5	Argonaute family protein	-	3.63326	1.68604
Acc03285	1.10558	0.00117216	0.0238877	-	AT5G53050	0	0	alpha/beta-Hydrolases superfamily protein	-	4.55787	2.1078
Acc02975	1.10365	8.53059e-05	0.00322711	-	AT2G38080	0	IRX12	Laccase/Diphenol oxidase family protein	-	30.0186	13.9358
Acc31884	1.10297	0.000337225	0.00950828	-	AT2G30520	0	RPT2	Phototropic-responsive NPH3 family protein	-	8.31076	3.85573
Acc19704	1.1021	7.09124e-05	0.00278169	-	AT3G62270	0	0	HCO3- transporter family	-	16.9146	7.85847
Acc17694	1.10078	7.60837e-06	0.000444928	-	AT1G72970	0	HTH	Glucose-methanol-choline (GMC) oxidoreductase family protein	-	5.88396	2.73493
Acc10096	1.09654	0.000103647	0.00374791	-	AT2G23950	0	0	Leucine-rich repeat protein kinase family protein	-	4.97216	2.3201
Acc30022	1.08996	0.00213044	0.036385	-	AT2G27230	5e-109	LHW	transcription factor-like protein	-	3.59501	1.68762
Acc09995	1.08952	5.54136e-05	0.00227784	-	AT4G31820	0	ENP	Phototropic-responsive NPH3 family protein	-	3.82995	1.79591
Acc09555	1.08855	2.99015e-06	0.000203706	-	AT2G33770	0	PHO2	phosphate 2	-	8.83283	4.14456
Acc04641	1.08854	0.000284189	0.00831543	-	AT1G75170	8.3e-155	0	Sec14p-like phosphatidylinositol transfer family protein	-	4.50335	2.11382
Acc08197	1.0839	0.000200862	0.00632936	-	AT3G26510	5.2e-53	0	Octicosapeptide/Phox/Bem1p family protein	-	10.6299	5.00604
Acc23035	1.08198	0.000171143	0.00556409	-	AT3G03770	0	0	Leucine-rich repeat protein kinase family protein	-	2.49701	1.17666
Acc29299	1.08055	0.000125384	0.00433702	-	AT5G60910	9.1e-99	AGL8	AGAMOUS-like 8	-	16.5831	7.8339
Acc31021	1.07992	1.07554e-05	0.000587572	-	AT3G50530	0	CRK	CDPK-related kinase	-	5.74371	2.70958
Acc20388	1.07756	0.0025629	0.0414035	-	AT5G17165	5.9e-26	0	hypothetical protein	-	11.6357	5.50181
Acc19292	1.07409	0.000293598	0.00848174	-	AT1G56010	1.4e-107	NAC1	NAC domain containing protein 1	-	6.11277	2.89309
Acc06716	1.07114	3.07086e-09	5.50355e-07	-	AT4G22200	0	KT2/3	potassium transport 2/3	-	54.0139	25.6459
Acc03905	1.07107	0.00063012	0.0151456	-	AT3G18670	2.02e-47	0	Ankyrin repeat family protein	-	3.74548	1.78383
Acc27236	1.07087	0.000108292	0.00388161	-	AT5G18600	7.7e-45	0	Thioredoxin superfamily protein	-	17.2731	8.20617
Acc32707	1.06975	0.00116671	0.0238286	-	AT2G33510	1.5e-45	0	ATP-dependent RNA helicase	-	4.9737	2.36919
Acc12629	1.06567	4.89644e-06	0.000305894	-	AT4G29100	5.5e-43	0	basic helix-loop-helix (bHLH) DNA-binding superfamily protein	-	12.5493	5.98829
Acc18473	1.06553	1.51426e-07	1.64367e-05	-	AT2G24260	1.6e-68	LRL1	LJRHL1-like 1	-	20.4661	9.77072
Acc09765	1.0653	2.01049e-08	2.88254e-06	-	AT1G19220	0	ARF19	auxin response factor 19	-	14.9744	7.14051
Acc04200	1.06497	1.49739e-13	7.9514e-11	-	AT5G43630	1.8e-90	TZP	zinc knuckle (CCHC-type) family protein	-	8.02154	3.82689
Acc03883	1.06352	9.89796e-05	0.00362483	-	AT1G68570	1e-106	0	Major facilitator superfamily protein	-	37.1063	17.7196
Acc04888	1.06248	0.000370691	0.0102109	-	AT1G72230	2.3e-39	0	Cupredoxin superfamily protein	-	14.6472	6.99768
Acc02882	1.06174	0.000104292	0.00376646	-	AT2G39650	1.3e-98	0	cruciferin (DUF506)	-	36.4284	17.4006
Acc27763	1.06126	2.82475e-08	3.89422e-06	-	AT5G02020	1e-21	SIS	E3 ubiquitin-protein ligase RLIM-like protein	-	69.7795	33.3724
Acc00827	1.05589	0.000108013	0.00388131	-	AT3G57880	0	0	Calcium-dependent lipid-binding (CaLB domain) plant phosphoribosyltransferase family protein	-	4.60719	2.2119
Acc09332	1.05405	0.00183871	0.0330773	-	AT2G44480	0	BGLU17	beta glucosidase 17	-	3.18172	1.52793
Acc20791	1.05338	4.61792e-06	0.000291672	-	AT4G20940	0	GHR1	Leucine-rich receptor-like protein kinase family protein	-	4.39004	2.11196
Acc16850	1.05293	7.07087e-07	6.21955e-05	-	AT2G37630	9.1e-163	AS1	myb-like HTH transcriptional regulator family protein	-	9.82441	4.72419
Acc01866	1.05211	0.00108671	0.02263	-	AT3G51630	0	WNK5	with no lysine (K) kinase 5	-	8.14846	3.92434
Acc28801	1.05191	5.05081e-08	6.40849e-06	-	AT3G59140	0	ABCC10	multidrug resistance-associated protein 14	-	6.70914	3.22975
Acc22455	1.05106	0.000351513	0.00978606	-	AT2G25220	0	0	Protein kinase superfamily protein	-	4.68337	2.2534
Acc26440	1.0505	0.00178756	0.0324831	-	AT1G53230	5.03e-95	TCP3	TEOSINTE BRANCHED 1, cycloidea and PCF transcription factor 3	-	2.04855	0.986255
Acc17167	1.04916	0.00052197	0.013164	-	AT1G32450	0	NRT1.5	nitrate transporter 1.5	-	34.9555	16.893
Acc18570	1.04907	1.9281e-05	0.000963212	-	AT1G18250	3e-129	ATLP-1	Pathogenesis-related thaumatin superfamily protein	-	66.0585	31.8421
Acc16645	1.04833	0.00233101	0.0388164	-	AT3G07350	8e-83	0	sulfate/thiosulfate import ATP-binding protein, putative (DUF506)	-	7.33409	3.54669
Acc00063	1.04783	0.000599657	0.0145969	-	AT2G38440	1.4e-125	SCAR2	SCAR homolog 2	-	1.38994	0.669501
Acc16381	1.04731	4.69887e-05	0.00198732	-	AT5G41761	1.08e-25	0	hypothetical protein	-	13.6368	6.57846
Acc30846	1.04716	0.000135898	0.00461641	-	AT1G67080	4.05e-91	ABA4	abscisic acid (aba)-deficient 4	-	11.855	5.73898
Acc03777	1.0466	0.00137921	0.026853	-	AT3G54820	1.9e-175	PIP2%3B5	plasma membrane intrinsic protein 2%3B5	-	30.6766	14.8019
Acc28295	1.04659	0.00137832	0.026853	-	AT3G19850	1.3e-147	0	Phototropic-responsive NPH3 family protein	-	7.43996	3.59368
Acc28345	1.04586	5.42613e-06	0.000331275	-	AT2G01940	1.07e-157	SGR5	C2H2-like zinc finger protein	-	9.71258	4.70377
Acc32226	1.04483	1.55672e-06	0.000118819	-	AT5G60580	3.1e-173	0	RING/U-box superfamily protein	-	11.2723	5.46161
Acc25959	1.04451	5.83276e-05	0.00235902	-	AT5G60710	0	0	Zinc finger (C3HC4-type RING finger) family protein	-	5.6653	2.73758
Acc05272	1.04385	5.18202e-06	0.000320247	-	AT4G35090	0	CAT2	catalase 2	-	34.0351	16.4697
Acc07359	1.04365	1.20456e-05	0.000643216	-	AT4G31940	0	CYP82C4	cytochrome P450, family 82, subfamily C, polypeptide 4	-	51.592	25.001
Acc23918	1.04346	0.00152392	0.0288439	-	AT1G72230	1.5e-38	0	Cupredoxin superfamily protein	-	15.3247	7.4123
Acc18526	1.04268	0.00213849	0.0364789	-	AT5G51350	0	MOL1	Leucine-rich repeat transmembrane protein kinase family protein	-	2.89663	1.40548
Acc06400	1.04097	1.49896e-09	2.96433e-07	-	AT2G34710	0	PHB	Homeobox-leucine zipper family protein / lipid-binding START domain-containing protein	-	15.4535	7.49412
Acc07338	1.0398	0.0026089	0.0418636	-	AT1G49320	8.09e-74	USPL1	unknown seed protein like 1	-	12.7204	6.16713
Acc01516	1.03815	0.00198868	0.0347927	-	AT3G56310	0	0	Melibiase family protein	-	2.609	1.26765
Acc29648	1.03688	2.28952e-07	2.31169e-05	-	AT5G50740	3.6e-85	0	Heavy metal transport/detoxification superfamily protein	-	202.631	98.48
Acc06146	1.03652	0.000422407	0.0112779	-	AT1G69040	0	ACR4	ACT domain repeat 4	-	6.0997	2.9676
Acc33342	1.03627	2.19853e-07	2.22766e-05	-	AT3G22550	1.2e-38	0	NAD(P)H-quinone oxidoreductase subunit, putative (DUF581)	-	9.25674	4.5065
Acc09088	1.03618	1.42285e-07	1.55726e-05	-	AT4G22990	0	0	Major Facilitator Superfamily with SPX (SYG1/Pho81/XPR1) domain-containing protein	-	12.254	5.96169
Acc28420	1.03482	0.000185601	0.00593324	-	AT1G70940	0	PIN3	Auxin efflux carrier family protein	-	9.57458	4.66277
Acc08454	1.03351	0.00114211	0.0234767	-	AT2G36770	3.4e-179	0	UDP-Glycosyltransferase superfamily protein	-	4.63134	2.26246
Acc11189	1.03203	0.000822974	0.0185407	-	AT2G16060	2.3e-41	HB1	hemoglobin 1	-	9.94722	4.85826
Acc16298	1.03025	0.00170698	0.0313766	-	AT1G29400	1.07e-108	ML5	MEI2-like protein 5	-	1.13862	0.556341
Acc16314	1.02872	4.94394e-05	0.0020696	-	AT1G64230	2.02e-103	UBC28	ubiquitin-conjugating enzyme 28	-	8.72458	4.26365
Acc07142	1.02722	1.26335e-11	3.81333e-09	-	AT4G35100	0	PIP3	plasma membrane intrinsic protein 3	-	66.7899	32.7084
Acc05987	1.02359	5.17866e-09	8.94566e-07	-	AT5G67390	6.7e-26	0	glycosyltransferase-like protein	-	36.0085	17.6891
Acc20355	1.0235	0.000479444	0.0123856	-	AT5G24490	2.09e-113	0	30S ribosomal protein	-	10.4499	5.1337
Acc28399	1.02349	0.00183713	0.0330696	-	AT1G14900	8.3e-51	HMGA	high mobility group A	-	7.08654	3.48682
Acc12786	1.01715	2.09053e-08	2.98238e-06	-	AT1G72770	0	HAB1	HYPERSENSITIVE TO ABA1	-	16.9394	8.35309
Acc31941	1.01704	5.72771e-05	0.00232967	-	AT3G07360	0	PUB9	plant U-box 9	-	17.347	8.56513
Acc24546	1.01659	7.73693e-11	1.98086e-08	-	AT3G06620	0	0	PAS domain-containing protein tyrosine kinase family protein	-	18.8742	9.31315
Acc05949	1.01641	0.00288859	0.0447489	-	AT4G37790	1.5e-80	HAT22	Homeobox-leucine zipper protein family	-	5.95358	2.94289
Acc32065	1.01624	1.75908e-13	9.00741e-11	-	AT2G35940	6.3e-133	BLH1	BEL1-like homeodomain 1	-	36.5092	18.0151
Acc06444	1.01582	1.17504e-05	0.000633351	-	AT4G32570	4.1e-44	TIFY8	TIFY domain protein 8	-	8.6649	4.27494
Acc10691	1.01571	2.39593e-06	0.000168804	-	AT1G09530	2.8e-69	PIF3	phytochrome interacting factor 3	-	10.8249	5.34003
Acc19136	1.01433	0.00272893	0.0431514	-	AT3G14940	0	PPC3	phosphoenolpyruvate carboxylase 3	-	9.23842	4.5624
Acc08329	1.01407	0.00272199	0.0430756	-	AT4G00820	9.8e-166	iqd17	IQ-domain 17	-	4.74987	2.34816
Acc27937	1.01362	8.94389e-05	0.00333073	-	AT5G61480	0	PXY	Leucine-rich repeat protein kinase family protein	-	4.8764	2.41416
Acc29257	1.01351	0.00259852	0.0417905	-	AT1G73830	5.5e-62	BEE3	BR enhanced expression 3	-	9.91964	4.90302
Acc07159	1.01337	0.000123536	0.0042886	-	AT4G38430	0	ROPGEF1	rho guanyl-nucleotide exchange factor 1	-	5.2473	2.59725
Acc27322	1.0126	1.54622e-07	1.66555e-05	-	AT5G19140	7.2e-142	AILP1	aluminum induced protein with YGL and LRDR motifs	-	167.167	82.6625
Acc18302	1.01121	0.00139358	0.0270189	-	AT5G07740	0	0	actin binding protein	-	3.31602	1.63912
Acc24426	1.01093	3.57825e-06	0.000237515	-	AT4G35920	0	MCA1	PLAC8 family protein	-	7.60164	3.76787
Acc06516	1.01056	0.00277084	0.0435395	-	AT1G78700	2.8e-119	BEH4	BES1/BZR1 homolog 4	-	4.7494	2.35719
Acc00906	1.01001	0.000972586	0.020918	-	AT2G18960	0	HA1	H[+]-ATPase 1	-	19.5186	9.67346
Acc33376	1.00871	0.00309804	0.047128	-	AT3G13080	0	ABCC3	multidrug resistance-associated protein 3	-	2.06238	1.02041
Acc01710	1.00692	0.000984236	0.0210777	-	AT4G01350	5.8e-14	0	Cysteine/Histidine-rich C1 domain family protein	-	12.8776	6.39257
Acc05421	1.00672	0.000101179	0.00369123	-	AT4G33950	1.4e-169	OST1	Protein kinase superfamily protein	-	9.03889	4.49477
Acc09339	1.00539	0.00196265	0.0345482	-	AT5G67030	1.4e-93	ABA1	zeaxanthin epoxidase (ZEP) (ABA1)	-	12.5454	6.23186
Acc23164	1.00507	0.000456376	0.011995	-	AT4G27190	7.3e-69	0	NB-ARC domain-containing disease resistance protein	-	1.85091	0.920336
Acc02360	1.00438	0.000484698	0.0124652	-	AT1G74690	3.1e-88	IQD31	IQ-domain 31	-	10.7268	5.33339
Acc33615	1.00428	0.00133419	0.02624	-	AT3G13080	0	ABCC3	multidrug resistance-associated protein 3	-	18.6716	9.30205
Acc04296	1.00366	0.000231538	0.0071085	-	AT3G06130	4e-42	0	Heavy metal transport/detoxification superfamily protein	-	21.0058	10.4516
Acc12156	1.0015	8.79127e-09	1.4005e-06	-	AT5G49980	0	AFB5	auxin F-box protein 5	-	17.6208	8.78122
Acc32338	1.00003	0.00118717	0.024081	-	AT2G39700	8.2e-165	EXPA4	expansin A4	-	15.0145	7.4871
Acc09327	-1.00061	0.00160207	0.029848	-	AT5G40850	0	UPM1	urophorphyrin methylase 1	-	3.18681	6.35678
Acc21460	-1.0011	5.75999e-09	9.7494e-07	-	AT1G74150	8.2e-57	0	Galactose oxidase/kelch repeat superfamily protein	-	5.47179	10.9248
Acc25791	-1.00457	3.93562e-05	0.00172481	-	AT2G30140	0	UGT87A2	UDP-Glycosyltransferase superfamily protein	-	7.97431	15.9477
Acc19708	-1.0051	0.00252544	0.041076	-	AT3G62260	7.3e-168	0	Protein phosphatase 2C family protein	-	17.54	35.1411
Acc25544	-1.00822	0.00103312	0.0217877	-	AT2G48010	0	RKF3	receptor-like kinase in in flowers 3	-	3.50518	7.04312
Acc09174	-1.01027	0.00314519	0.0475933	-	AT2G46210	0	SLD2	Fatty acid/sphingolipid desaturase	-	11.4448	22.9953
Acc02341	-1.01247	0.00175546	0.0320828	-	AT5G15260	1.6e-59	0	ribosomal protein L34e superfamily protein	-	10.9434	22.0346
Acc32732	-1.02256	0.00180927	0.0326843	-	AT1G27385	1.2e-81	0	phosphoribosylformylglycinamidine synthase	-	4.60876	9.36203
Acc12044	-1.02493	3.64915e-05	0.0016173	-	AT1G45688	4.5e-129	0	transmembrane protein	-	11.5425	23.4279
Acc17376	-1.02572	0.000108944	0.00389326	-	AT1G61260	7.5e-74	0	cotton fiber (DUF761)	-	5.95969	12.1311
Acc18798	-1.02731	0.00190251	0.0338637	-	AT3G62020	9.4e-103	GLP10	germin-like protein 10	-	5.04398	10.2714
Acc01071	-1.02788	7.22227e-12	2.31895e-09	-	AT5G66210	0	CPK28	calcium-dependent protein kinase 28	-	30.069	61.2414
Acc05600	-1.02794	5.75591e-06	0.000346745	-	AT3G04120	0	GAPC1	glyceraldehyde-3-phosphate dehydrogenase C subunit 1	-	7.39554	15.0517
Acc13713	-1.03026	0.000360376	0.00998434	-	AT1G61260	2.2e-53	0	cotton fiber (DUF761)	-	12.9074	26.3648
Acc13502	-1.03296	5.49592e-05	0.0022643	-	AT3G22840	4.7e-71	ELIP1	Chlorophyll A-B binding family protein	-	69.0379	141.068
Acc11780	-1.03375	9.79559e-08	1.1372e-05	-	AT2G23340	1.8e-47	DEAR3	DREB and EAR motif protein 3	-	94.5753	193.358
Acc23002	-1.03391	0.000145441	0.00486643	-	AT5G06530	0	ABCG22	ABC-2 type transporter family protein	-	3.86415	7.90565
Acc04837	-1.03551	9.04269e-07	7.58185e-05	-	AT5G64460	4.9e-151	0	Phosphoglycerate mutase family protein	-	8.28226	16.976
Acc04489	-1.03584	5.38031e-08	6.76669e-06	-	AT4G35090	0	CAT2	catalase 2	-	17.7388	36.3431
Acc12662	-1.03643	9.94107e-07	8.14458e-05	-	AT1G12420	0	ACR8	ACT domain repeat 8	-	10.6709	21.8548
Acc19489	-1.03661	0.000698537	0.0162718	-	AT2G30630	0	0	P-loop containing nucleoside triphosphate hydrolases superfamily protein	-	4.52737	9.29327
Acc06178	-1.04539	5.45306e-07	5.04408e-05	-	AT1G10650	4.1e-143	0	SBP (S-ribonuclease binding protein) family protein	-	2.58098	5.32041
Acc08203	-1.04569	5.74266e-06	0.000346675	-	AT1G67856	1.6e-34	0	RING/U-box superfamily protein	-	33.1252	68.2688
Acc21098	-1.04836	2.10901e-06	0.000150064	-	AT4G34150	8.4e-72	0	Calcium-dependent lipid-binding (CaLB domain) family protein	-	15.6936	32.4055
Acc01164	-1.04856	8.68089e-09	1.39064e-06	-	AT5G37670	9.4e-53	0	HSP20-like chaperones superfamily protein	-	51.8993	107.253
Acc07901	-1.04862	2.32605e-08	3.28704e-06	-	AT1G36370	0	SHM7	serine hydroxymethyltransferase 7	-	8.43335	17.4229
Acc22977	-1.05476	5.56458e-09	9.49789e-07	-	AT3G11670	0	DGD1	UDP-Glycosyltransferase superfamily protein	-	47.0668	97.6846
Acc13820	-1.0571	1.10453e-05	0.000599856	-	AT4G02340	1.6e-65	0	alpha/beta-Hydrolases superfamily protein	-	42.1863	87.705
Acc19908	-1.05783	0.00288799	0.0447489	-	AT4G22590	0	TPPG	Haloacid dehalogenase-like hydrolase (HAD) superfamily protein	-	0.495911	1.03158
Acc20249	-1.06218	0.00171697	0.0315199	-	AT1G01490	1.8e-24	0	Heavy metal transport/detoxification superfamily protein	-	3.28764	6.85377
Acc32028	-1.06578	0.000381831	0.0104276	-	AT2G20370	1e-158	MUR3	Exostosin family protein	-	3.38588	7.05767
Acc09227	-1.06765	3.54964e-10	7.76992e-08	-	AT3G57150	0	NAP57	homologue of NAP57	-	15.8131	33.083
Acc31134	-1.06791	0.00042032	0.0112327	-	AT1G67970	9.6e-84	HSFA8	heat shock transcription factor A8	-	14.708	30.7569
Acc23479	-1.06867	0.00338644	0.0497687	-	AT1G20693	2.5e-37	HMGB2	high mobility group B2	-	2.20477	4.61107
Acc22614	-1.08207	7.92134e-06	0.000457953	-	AT2G26150	5.7e-117	HSFA2	heat shock transcription factor A2	-	44.9604	95.0648
Acc25768	-1.08367	0.00115441	0.0236447	-	AT1G61870	3.2e-68	PPR336	pentatricopeptide repeat 336	-	2.06927	4.36649
Acc13144	-1.08419	0.000840995	0.0188256	-	AT3G57680	0	0	Peptidase S41 family protein	-	8.97648	19.0194
Acc25123	-1.0851	2.7499e-06	0.000191392	-	AT5G53980	5e-26	HB52	homeobox protein 52	-	30.0236	63.5818
Acc28619	-1.08929	0.000499798	0.0127598	-	AT4G32870	1.9e-33	0	Polyketide cyclase/dehydrase and lipid transport superfamily protein	-	20.7782	44.1816
Acc17730	-1.09216	0.000683044	0.016015	-	AT1G52080	1.03e-114	AR791	actin binding protein family	-	1.84556	3.92665
Acc28188	-1.09276	5.81875e-07	5.28015e-05	-	AT4G31290	1.5e-116	0	ChaC-like family protein	-	37.6888	80.2347
Acc06906	-1.09355	0.000224725	0.00694394	-	AT4G33920	0	0	Protein phosphatase 2C family protein	-	19.5537	41.6293
Acc03348	-1.09489	0.00171566	0.0315161	-	AT1G12990	0	0	beta-1,4-N-acetylglucosaminyltransferase family protein	-	3.11952	6.64461
Acc25863	-1.10022	0.00322733	0.0482501	-	AT2G39650	6.5e-76	0	cruciferin (DUF506)	-	2.56344	5.49903
Acc08293	-1.10382	0.00206598	0.0356663	-	AT5G13220	3.02e-44	JAZ10	jasmonate-zim-domain protein 10	-	3.3474	7.19896
Acc22033	-1.10719	5.98439e-05	0.00240676	-	AT5G50200	1.8e-68	WR3	nitrate transmembrane transporter	-	8.18433	17.6376
Acc25505	-1.10923	0.0003866	0.0105278	-	AT4G02380	5.2e-26	SAG21	senescence-associated gene 21	-	58.6586	126.225
Acc03418	-1.11425	7.33024e-07	6.40819e-05	-	AT5G52640	0	HSP90.1	heat shock-like protein	-	52.9842	114.596
Acc27986	-1.11497	1.71764e-07	1.81078e-05	-	AT5G51680	2.5e-22	0	hydroxyproline-rich glycoprotein family protein	-	12.7982	27.7243
Acc18954	-1.11676	0.00204078	0.0354233	-	AT2G32210	1.6e-20	0	cysteine-rich/transmembrane domain A-like protein	-	6.70246	14.4858
Acc01690	-1.11705	0.00121369	0.0245089	-	AT3G53940	1.7e-169	0	Mitochondrial substrate carrier family protein	-	1.86343	4.04901
Acc21568	-1.11722	3.03032e-08	4.11821e-06	-	AT1G16390	0	37895	organic cation/carnitine transporter 3	-	8.27064	17.9273
Acc06972	-1.12522	1.82942e-08	2.64942e-06	-	AT3G48700	9.3e-107	CXE13	carboxyesterase 13	-	15.5599	33.8874
Acc26088	-1.12769	0.000338225	0.00952713	-	AT4G05320	7.8e-107	UBQ10	polyubiquitin 10	-	26.7072	58.2379
Acc06838	-1.13007	1.63823e-05	0.000840362	-	AT2G23970	2.9e-90	0	Class I glutamine amidotransferase-like superfamily protein	-	26.0176	56.7575
Acc31075	-1.13071	0.000313144	0.00890814	-	AT1G75170	5.9e-136	0	Sec14p-like phosphatidylinositol transfer family protein	-	3.81283	8.33896
Acc05364	-1.13786	0.000136154	0.00461641	-	AT1G66180	0	0	Eukaryotic aspartyl protease family protein	-	54.6905	120.234
Acc27090	-1.14313	6.69499e-06	0.000398277	-	AT1G48040	5.2e-142	0	Protein phosphatase 2C family protein	-	20.8232	45.9243
Acc01914	-1.14753	1.19352e-07	1.3581e-05	-	AT1G09780	0	iPGAM1	Phosphoglycerate mutase, 2,3-bisphosphoglycerate-independent	-	5.57487	12.3495
Acc13359	-1.14764	1.75932e-10	4.1693e-08	-	AT3G11670	0	DGD1	UDP-Glycosyltransferase superfamily protein	-	16.0127	35.4467
Acc31879	-1.1489	2.7813e-11	7.83698e-09	-	AT5G58320	7.06e-133	NET4A	Kinase interacting (KIP1-like) family protein	-	8.34204	18.4704
Acc13086	-1.14909	1.96395e-05	0.000972649	-	AT3G24530	0	0	AAA-type ATPase family protein / ankyrin repeat family protein	-	5.52083	12.2176
Acc11627	-1.14942	0.00262681	0.0420899	-	AT1G71810	0	0	Protein kinase superfamily protein	-	1.46064	3.23394
Acc18886	-1.15063	0.000573012	0.0141404	-	AT4G18880	2e-91	0	heat shock transcription factor A4A	-	8.07361	17.8892
Acc01718	-1.15134	3.66981e-06	0.000241912	-	AT2G37970	1e-86	SOUL-1	SOUL heme-binding family protein	-	70.7021	156.775
Acc28759	-1.15281	2.11058e-11	6.17559e-09	-	AT5G42020	0	BIP2	Heat shock protein 70 (Hsp 70) family protein	-	131.897	293.016
Acc12684	-1.15428	1.52285e-05	0.000793957	-	AT3G21360	0	0	2-oxoglutarate (2OG) and Fe(II)-dependent oxygenase superfamily protein	-	90.1369	199.995
Acc11822	-1.15438	1.58327e-06	0.000120107	-	AT4G16580	0	0	Protein phosphatase 2C family protein	-	22.2716	49.4648
Acc22239	-1.16944	2.06628e-06	0.000148018	-	AT1G04250	2.06e-69	AXR3	AUX/IAA transcriptional regulator family protein	-	18.7522	42.1195
Acc25834	-1.17113	0.00165784	0.0307245	-	AT1G07400	3.4e-76	0	HSP20-like chaperones superfamily protein	-	4.25053	9.55703
Acc17734	-1.17496	0.000880075	0.0194573	-	AT2G19770	8.9e-65	PRF5	profilin 5	-	2.84043	6.42098
Acc26728	-1.17724	0.00301087	0.0460958	-	AT1G19020	6.7e-18	0	CDP-diacylglycerol-glycerol-3-phosphate 3-phosphatidyltransferase	-	8.36198	18.8324
Acc33237	-1.17858	8.10669e-05	0.00309121	-	AT1G02500	0	SAM1	S-adenosylmethionine synthetase 1	-	5.34844	12.0748
Acc09917	-1.1786	0.000806145	0.0182448	-	AT3G13227	1.3e-07	0	serine-rich protein-like protein	-	10.6755	24.1554
Acc04785	-1.18023	4.3537e-08	5.67465e-06	-	AT3G01400	0	0	ARM repeat superfamily protein	-	8.1178	18.3846
Acc20084	-1.18521	0.00294274	0.0453916	-	AT1G07430	2.8e-61	HAI2	highly ABA-induced PP2C protein 2	-	2.3083	5.22672
Acc30034	-1.1868	2.99077e-06	0.000203706	-	AT5G22290	7e-92	NAC089	NAC domain containing protein 89	-	14.2187	32.2839
Acc08152	-1.19639	0.00109494	0.0227189	-	AT1G60190	0	PUB19	ARM repeat superfamily protein	-	2.2203	5.07843
Acc06259	-1.20822	0.000102732	0.00372418	-	AT1G51760	1.1e-165	IAR3	peptidase M20/M25/M40 family protein	-	6.51852	15.0455
Acc04852	-1.20915	1.56806e-06	0.000119269	-	AT4G38060	4.8e-16	0	hypothetical protein	-	4.27024	9.84663
Acc19897	-1.21178	6.045e-05	0.00242434	-	AT4G25200	5.2e-63	HSP23.6-MITO	mitochondrion-localized small heat shock protein 23.6	-	5.97191	13.8451
Acc19580	-1.21449	1.4994e-06	0.000115579	-	AT4G02940	0	0	oxidoreductase, 2OG-Fe(II) oxygenase family protein	-	4.59415	10.6609
Acc23915	-1.2178	8.46041e-05	0.00320521	-	AT2G14095	4.4e-11	0	hypothetical protein	-	7.73372	17.9441
Acc15528	-1.21819	0.00119765	0.0242703	-	AT4G24110	7.2e-56	0	NADP-specific glutamate dehydrogenase	-	4.17543	9.68586
Acc28121	-1.22015	6.78702e-10	1.45237e-07	-	AT1G32740	9.7e-78	0	SBP (S-ribonuclease binding protein) family protein	-	7.39873	17.1848
Acc26872	-1.22036	0.000929184	0.0202311	-	AT1G79660	1.1e-32	0	ephrin-A3 protein	-	3.80547	8.84703
Acc18988	-1.22299	1.95533e-07	2.02416e-05	-	AT4G03560	0	TPC1	two-pore channel 1	-	9.07095	21.1586
Acc29177	-1.23202	1.33613e-05	0.000708197	-	AT5G11260	1.7e-58	HY5	Basic-leucine zipper (bZIP) transcription factor family protein	-	14.8452	34.7443
Acc15748	-1.23356	1.66724e-09	3.27452e-07	-	AT1G62960	0	ACS10	ACC synthase 10	-	4.98712	11.7149
Acc30513	-1.23707	0.000114852	0.00405526	-	AT3G01980	1.6e-116	0	NAD(P)-binding Rossmann-fold superfamily protein	-	8.20513	19.35
Acc08623	-1.24065	7.80764e-06	0.000453206	-	AT2G38060	0	PHT4%3B2	phosphate transporter 4%3B2	-	3.54343	8.35382
Acc04949	-1.24408	2.0076e-06	0.000145008	-	AT5G48100	0	TT10	Laccase/Diphenol oxidase family protein	-	10.5372	24.9053
Acc21969	-1.24491	5.47241e-07	5.0457e-05	-	AT1G18950	0	0	DDT domain superfamily	-	36.6443	86.6322
Acc19186	-1.24569	6.23299e-24	2.5533e-20	-	AT5G48300	0	ADG1	ADP glucose pyrophosphorylase 1	-	107.284	253.977
Acc17635	-1.24893	2.86447e-06	0.000196975	-	AT1G54050	4.7e-47	0	HSP20-like chaperones superfamily protein	-	9.75549	23.1407
Acc20352	-1.25137	0.00313153	0.0475933	-	AT5G54165	9.8e-10	0	Avr9/Cf-9 rapidly elicited protein	-	21.1204	50.1619
Acc26162	-1.25442	8.78217e-06	0.000501651	-	AT2G41900	0	OXS2	CCCH-type zinc finger protein with ARM repeat domain-containing protein	-	1.58942	3.78872
Acc27875	-1.26305	7.96128e-06	0.000459335	-	AT3G51580	3.02e-29	0	transmembrane protein	-	10.524	25.2064
Acc12693	-1.26353	2.84111e-09	5.15625e-07	-	AT2G21520	0	0	Sec14p-like phosphatidylinositol transfer family protein	-	6.43192	15.4118
Acc01198	-1.26394	0.000713536	0.0165673	-	AT5G14380	0.003	AGP6	arabinogalactan protein 6	-	10.4797	25.1534
Acc02730	-1.26723	0.000924382	0.0201725	-	AT5G51460	0	ATTPPA	Haloacid dehalogenase-like hydrolase (HAD) superfamily protein	-	0.949563	2.27621
Acc01001	-1.27084	4.13883e-06	0.000264913	-	AT2G18250	6.06e-91	COAD	4-phosphopantetheine adenylyltransferase	-	8.88506	21.4438
Acc09686	-1.27279	5.42978e-06	0.000331275	-	AT3G19000	2.07e-152	0	2-oxoglutarate (2OG) and Fe(II)-dependent oxygenase superfamily protein	-	5.23225	12.6049
Acc28983	-1.27594	0.00101757	0.021598	-	AT2G35390	0	0	Phosphoribosyltransferase family protein	-	1.9146	4.64272
Acc27962	-1.27747	9.11884e-11	2.25416e-08	-	AT5G62360	3.04e-71	0	Plant invertase/pectin methylesterase inhibitor superfamily protein	-	46.4129	112.288
Acc11789	-1.28865	1.84632e-05	0.000935393	-	AT5G42900	1.09e-28	COR27	cold regulated protein 27	-	24.3241	59.3961
Acc07942	-1.28909	0.000267445	0.00796364	-	AT2G22590	0	0	UDP-Glycosyltransferase superfamily protein	-	1.43943	3.49911
Acc29723	-1.28929	0.000114664	0.00405427	-	AT4G02360	3.6e-56	0	transmembrane protein, putative (Protein of unknown function, DUF538)	-	3.66968	8.94907
Acc23953	-1.30251	2.89688e-09	5.22441e-07	-	AT5G65160	3.1e-158	TPR14	tetratricopeptide repeat (TPR)-containing protein	-	2.83666	6.98342
Acc01510	-1.30312	0.000915358	0.0200672	-	AT3G56360	5.7e-44	0	hypothetical protein	-	4.60404	11.3371
Acc03051	-1.30664	0.00153181	0.0288788	-	AT1G62680	3.5e-49	0	Pentatricopeptide repeat (PPR) superfamily protein	-	0.881465	2.1754
Acc13327	-1.30941	8.87879e-05	0.00332426	-	AT3G54750	3.3e-171	0	downstream neighbor of Son	-	1.28922	3.19182
Acc00038	-1.31255	4.4155e-07	4.1787e-05	-	AT2G38290	0	AMT2	ammonium transporter 2	-	4.60102	11.421
Acc32767	-1.32253	1.55801e-06	0.000118819	-	AT3G04120	0	GAPC1	glyceraldehyde-3-phosphate dehydrogenase C subunit 1	-	56.0255	140.007
Acc23699	-1.32473	0.00102666	0.0217265	-	AT4G31940	0	CYP82C4	cytochrome P450, family 82, subfamily C, polypeptide 4	-	3.08087	7.70227
Acc08655	-1.32561	0.000711897	0.0165427	-	AT5G05580	0	FAD8	fatty acid desaturase 8	-	4.15855	10.419
Acc15176	-1.3276	1.33463e-06	0.000105429	-	AT3G22500	8.9e-50	ATECP31	Seed maturation protein	-	13.1242	32.9305
Acc06844	-1.33298	0.00109671	0.022723	-	AT3G57230	9.8e-93	AGL16	AGAMOUS-like 16	-	1.80983	4.5292
Acc06900	-1.33436	8.66089e-11	2.17852e-08	-	AT4G33905	3.9e-100	0	Peroxisomal membrane 22 kDa (Mpv17/PMP22) family protein	-	10.8928	27.4201
Acc07188	-1.33549	0.000434198	0.0115284	-	AT2G17230	2.7e-172	EXL5	EXORDIUM like 5	-	1.73829	4.37593
Acc31954	-1.34103	0.000310199	0.00885953	-	AT3G07255	1.6e-32	0	nuclear transport factor 2/RNA recognition motif protein	-	4.68288	11.8762
Acc25211	-1.34599	9.36194e-07	7.78127e-05	-	AT5G46230	3.2e-57	0	hypothetical protein (Protein of unknown function, DUF538)	-	6.02618	15.3153
Acc05639	-1.34899	4.02304e-06	0.000259822	-	AT5G40540	0	0	Protein kinase superfamily protein	-	5.28132	13.4186
Acc22492	-1.35171	0.000517683	0.0130999	-	AT5G11260	7.5e-62	HY5	Basic-leucine zipper (bZIP) transcription factor family protein	-	3.04702	7.76518
Acc18319	-1.35256	5.13251e-05	0.00212988	-	AT5G61210	9.1e-122	SNAP33	soluble N-ethylmaleimide-sensitive factor adaptor protein 33	-	4.90588	12.507
Acc09880	-1.35688	1.35351e-08	2.03204e-06	-	AT4G15450	4.5e-138	0	Senescence/dehydration-associated protein-like protein	-	24.2706	62.1251
Acc09801	-1.35765	2.10087e-05	0.00102322	-	AT1G19180	4.5e-41	JAZ1	jasmonate-zim-domain protein 1	-	16.7695	42.9298
Acc15296	-1.36087	9.90717e-08	1.14552e-05	-	AT2G16760	1.3e-141	0	Calcium-dependent phosphotriesterase superfamily protein	-	70.1204	179.849
Acc05656	-1.36135	1.35438e-06	0.000106694	-	AT5G40390	0	SIP1	Raffinose synthase family protein	-	7.68505	19.6904
Acc01377	-1.3698	1.91454e-06	0.000139339	-	AT2G46150	3.5e-24	0	Late embryogenesis abundant (LEA) hydroxyproline-rich glycoprotein family	-	21.433	55.2838
Acc27338	-1.37425	0.00102403	0.021703	-	AT3G22600	4e-50	0	Bifunctional inhibitor/lipid-transfer protein/seed storage 2S albumin superfamily protein	-	4.31602	11.198
Acc28570	-1.38074	0.00107101	0.0223679	-	AT1G72310	1e-09	ATL3	RING/U-box superfamily protein	-	1.55516	4.04604
Acc01099	-1.38577	1.2741e-06	0.000101768	-	AT4G35730	2.4e-129	0	Regulator of Vps4 activity in the MVB pathway protein	-	6.2251	16.2173
Acc23132	-1.38953	1.00325e-09	2.05487e-07	-	AT3G10300	1.1e-125	0	Calcium-binding EF-hand family protein	-	86.0577	225.204
Acc18841	-1.39556	0.000582977	0.0143103	-	AT2G30070	2.7e-107	KT1	potassium transporter 1	-	1.44164	3.79538
Acc29730	-1.40338	0.00146707	0.0279932	-	AT2G47520	5.6e-36	ERF71	Integrase-type DNA-binding superfamily protein	-	1.38094	3.66016
Acc08445	-1.40346	1.29238e-06	0.000102941	-	AT2G36640	6.07e-62	ECP63	embryonic cell protein 63	-	5.44975	14.3524
Acc02182	-1.40371	0.000381343	0.0104275	-	AT3G09440	4.04e-40	0	Heat shock protein 70 (Hsp 70) family protein	-	5.48323	14.5051
Acc30255	-1.40453	2.89584e-08	3.96773e-06	-	AT3G12580	0	HSP70	heat shock protein 70	-	28.9211	76.5291
Acc15255	-1.41465	6.19594e-09	1.03296e-06	-	AT4G02380	5.6e-26	SAG21	senescence-associated gene 21	-	240.818	640.913
Acc07954	-1.42088	0.0025709	0.0414521	-	AT4G38080	8.5e-06	0	hydroxyproline-rich glycoprotein family protein	-	7.54769	20.2148
Acc15709	-1.42202	8.95315e-08	1.05651e-05	-	AT1G63120	7.2e-155	RBL2	RHOMBOID-like 2	-	9.63072	25.7331
Acc13337	-1.43925	0.000668673	0.0158073	-	AT5G04870	1.6e-118	CPK1	calcium dependent protein kinase 1	-	5.59355	15.1339
Acc21982	-1.44298	0.00290566	0.0449163	-	AT1G19020	1.5e-20	0	CDP-diacylglycerol-glycerol-3-phosphate 3-phosphatidyltransferase	-	2.85671	7.72131
Acc28063	-1.44587	2.03601e-07	2.09257e-05	-	AT3G48990	0	AAE3	AMP-dependent synthetase and ligase family protein	-	27.3037	74.2531
Acc21054	-1.4461	3.79104e-05	0.0016673	-	AT1G27730	1.06e-59	STZ	salt tolerance zinc finger	-	7.48364	20.3367
Acc08327	-1.45119	0.000405827	0.0109344	-	AT3G61920	4.8e-42	0	UvrABC system protein C	-	2.06865	5.63861
Acc09743	-1.45479	1.04259e-05	0.000578262	-	AT4G04610	9.8e-51	36982	APS reductase 1	-	12.019	32.9152
Acc00957	-1.46211	9.74471e-06	0.000551143	-	AT2G23770	0	LYK4	protein kinase family protein / peptidoglycan-binding LysM domain-containing protein	-	1.32734	3.65441
Acc25911	-1.46475	7.91146e-16	6.87458e-13	-	AT3G45640	0	MPK3	mitogen-activated protein kinase 3	-	25.615	70.5902
Acc09846	-1.47133	0.00227278	0.0381346	-	AT5G56880	1.7e-17	0	hypothetical protein	-	1.71502	4.77131
Acc31555	-1.47147	2.19089e-06	0.000154738	-	AT1G02660	0	0	alpha/beta-Hydrolases superfamily protein	-	6.72137	18.5914
Acc05460	-1.47833	5.25341e-06	0.000323265	-	AT1G01720	2.6e-126	ATAF1	NAC (No Apical Meristem) domain transcriptional regulator superfamily protein	-	3.48688	9.69698
Acc04967	-1.48291	2.88192e-10	6.4251e-08	-	AT1G71695	2.3e-162	0	Peroxidase superfamily protein	-	154.62	431.716
Acc12235	-1.48714	0.00123699	0.0248917	-	AT5G50080	1.6e-33	ERF110	ethylene response factor 110	-	1.13845	3.19075
Acc04624	-1.48843	0.00156163	0.0292626	-	AT1G75280	1.04e-166	0	NmrA-like negative transcriptional regulator family protein	-	68.1374	190.595
Acc22506	-1.49036	0.00256742	0.0414521	-	AT2G26640	0	KCS11	3-ketoacyl-CoA synthase 11	-	0.677342	1.89149
Acc06083	-1.49306	1.01625e-06	8.27865e-05	-	AT2G23770	0	LYK4	protein kinase family protein / peptidoglycan-binding LysM domain-containing protein	-	2.97904	8.36479
Acc11291	-1.50754	0.000264225	0.00787594	-	AT4G33920	0	0	Protein phosphatase 2C family protein	-	4.65891	13.2092
Acc04123	-1.50826	5.77481e-08	7.19968e-06	-	AT2G37440	9.8e-104	0	DNAse I-like superfamily protein	-	2.42601	6.87514
Acc04230	-1.51315	9.51092e-08	1.11773e-05	-	AT3G22890	1.6e-103	APS1	ATP sulfurylase 1	-	14.7096	41.8593
Acc29461	-1.51677	4.91855e-06	0.000306607	-	AT3G03050	0	CSLD3	cellulose synthase-like D3	-	2.53379	7.22951
Acc30956	-1.51994	9.18074e-05	0.00340566	-	AT5G67480	3.2e-167	BT4	BTB and TAZ domain protein 4	-	3.48174	9.97112
Acc23840	-1.52028	1.519e-07	1.64367e-05	-	AT4G07960	0	CSLC12	Cellulose-synthase-like C12	-	5.69452	16.3019
Acc26946	-1.52134	0.00228245	0.0382418	-	AT1G14520	0	MIOX1	myo-inositol oxygenase 1	-	69.3172	198.942
Acc13870	-1.52612	4.2166e-05	0.00181254	-	AT2G20560	2e-177	0	DNAJ heat shock family protein	-	6.4844	18.6758
Acc10564	-1.54128	0.00333521	0.0493897	-	AT4G39810	1.1e-107	0	Polynucleotidyl transferase, ribonuclease H-like superfamily protein	-	0.83496	2.43742
Acc16820	-1.54225	1.95567e-09	3.66528e-07	-	AT2G37980	0	0	O-fucosyltransferase family protein	-	2.1904	6.36894
Acc30553	-1.56289	0.000961168	0.0207541	-	AT5G14285	1.9e-106	0	DNA-binding storekeeper	-	1.33312	3.92506
Acc21395	-1.56499	9.72442e-07	8.03596e-05	-	AT5G45890	1.5e-142	SAG12	senescence-associated gene 12	-	4.03298	11.9347
Acc33075	-1.57479	3.4244e-05	0.00153482	-	AT4G16120	0	COBL7	COBRA-like protein-7 precursor	-	2.86315	8.49899
Acc29495	-1.57671	1.54473e-06	0.000118436	-	AT5G45310	2.7e-69	0	coiled-coil protein	-	1.41719	4.21517
Acc03404	-1.57873	0.000652934	0.0155119	-	AT2G46150	1.3e-27	0	Late embryogenesis abundant (LEA) hydroxyproline-rich glycoprotein family	-	5.56551	16.5661
Acc10849	-1.58223	0.000473496	0.012308	-	AT3G45970	1.1e-115	EXLA1	expansin-like A1	-	2.51845	7.5053
Acc30859	-1.58796	0.000593015	0.0144851	-	AT3G02580	1.08e-153	STE1	sterol 1	-	0.969813	2.9272
Acc24356	-1.58866	1.97423e-06	0.000143319	-	AT4G35600	3.2e-154	CST	Protein kinase superfamily protein	-	3.4305	10.3048
Acc10524	-1.5969	0.00134407	0.0263744	-	AT5G09520	2.3e-08	PELPK2	hydroxyproline-rich glycoprotein family protein	-	8.68947	26.301
Acc16405	-1.59961	0.00165864	0.0307245	-	AT1G64000	1.09e-57	WRKY56	WRKY DNA-binding protein 56	-	2.55481	7.76979
Acc20247	-1.6065	8.19323e-09	1.33489e-06	-	AT5G52640	0	HSP90.1	heat shock-like protein	-	7.39533	22.5071
Acc07913	-1.63534	6.94767e-08	8.47764e-06	-	AT2G31230	8.5e-44	ERF15	ethylene-responsive element binding factor 15	-	4.55417	14.0745
Acc20991	-1.63699	7.34619e-05	0.00286992	-	AT3G19000	4.9e-55	0	2-oxoglutarate (2OG) and Fe(II)-dependent oxygenase superfamily protein	-	5.65544	17.5312
Acc05300	-1.64178	1.35738e-07	1.51025e-05	-	AT5G36970	1.5e-99	NHL25	NDR1/HIN1-like 25	-	4.79369	14.9049
Acc15805	-1.64338	0.00168148	0.0310273	-	AT4G25200	8.1e-66	HSP23.6-MITO	mitochondrion-localized small heat shock protein 23.6	-	1.27126	3.93979
Acc16212	-1.65527	0.000850921	0.0189737	-	AT5G39000	6	0	Malectin/receptor-like protein kinase family protein	-	9.26526	29.0967
Acc29954	-1.65823	0.000614702	0.0148747	-	AT5G44060	1.1e-32	0	embryo sac development arrest protein	-	1.02589	3.24531
Acc09189	-1.66354	1.15633e-12	4.6701e-10	-	AT3G61610	0	0	Galactose mutarotase-like superfamily protein	-	6.30969	19.9534
Acc19994	-1.67683	0.000161347	0.00531186	-	AT1G01800	6.5e-108	0	NAD(P)-binding Rossmann-fold superfamily protein	-	1.99372	6.40621
Acc31388	-1.69044	1.42415e-05	0.000749313	-	AT1G70090	0	LGT8	glucosyl transferase family 8	-	2.77165	8.92205
Acc33627	-1.69803	0.000471892	0.0122902	-	AT5G13220	8.2e-38	JAZ10	jasmonate-zim-domain protein 10	-	2.35365	7.61037
Acc32807	-1.70198	6.86831e-06	0.00040608	-	AT1G70530	0	CRK3	cysteine-rich RLK (RECEPTOR-like protein kinase) 3	-	0.989646	3.20397
Acc13879	-1.71912	2.28649e-09	4.23001e-07	-	AT5G54010	4.02e-148	0	UDP-Glycosyltransferase superfamily protein	-	9.5223	31.2818
Acc18069	-1.7266	2.55286e-05	0.00120798	-	AT1G24480	2.3e-118	0	S-adenosyl-L-methionine-dependent methyltransferases superfamily protein	-	3.18029	10.4873
Acc08054	-1.73562	7.92016e-13	3.29146e-10	-	AT1G56600	0	GolS2	galactinol synthase 2	-	36.6513	121.636
Acc14249	-1.73684	1.90577e-09	3.59779e-07	-	AT4G27670	5.8e-41	HSP21	heat shock protein 21	-	3.38155	11.2858
Acc31597	-1.74643	3.32641e-06	0.000222046	-	AT2G47700	3.09e-50	RFI2	RING/U-box superfamily protein	-	2.82391	9.44908
Acc17469	-1.75	3.85597e-08	5.09538e-06	-	AT4G21990	2e-110	37712	APS reductase 3	-	17.305	58.1278
Acc14470	-1.7675	3.38759e-11	9.25136e-09	-	AT5G12020	1.07e-54	HSP17.6II	17.6 kDa class II heat shock protein	-	14.2306	48.4112
Acc04386	-1.7814	3.42558e-05	0.00153482	-	AT3G26740	3.2e-27	CCL	CCR-like protein	-	8.12706	27.973
Acc09507	-1.80376	1.04437e-07	1.19789e-05	-	AT5G28540	0	BIP1	heat shock protein 70 (Hsp 70) family protein	-	1.87319	6.53822
Acc26898	-1.80625	6.40029e-18	7.34114e-15	-	AT1G04250	5.6e-63	AXR3	AUX/IAA transcriptional regulator family protein	-	25.5024	88.9825
Acc17854	-1.81144	1.47874e-15	1.17785e-12	-	AT1G52560	3.06e-68	0	HSP20-like chaperones superfamily protein	-	51.3116	179.947
Acc28670	-1.81482	5.76056e-07	5.24394e-05	-	AT4G33050	0	EDA39	calmodulin-binding family protein	-	1.22262	4.29247
Acc05841	-1.81657	0.000204759	0.00643801	-	AT5G38710	0	0	Methylenetetrahydrofolate reductase family protein	-	0.8758	3.09071
Acc14916	-1.81871	0.000241987	0.00734283	-	AT4G31940	4.1e-163	CYP82C4	cytochrome P450, family 82, subfamily C, polypeptide 4	-	0.651574	2.2825
Acc06869	-1.82938	1.1761e-10	2.85801e-08	-	AT1G10020	6e-148	0	formin-like protein (DUF1005)	-	5.33062	18.923
Acc22338	-1.83392	0.00017622	0.0057033	-	AT1G17420	0	LOX3	lipoxygenase 3	-	0.649828	2.3088
Acc07540	-1.83482	8.63316e-11	2.17852e-08	-	AT2G46760	0	GulLO6	D-arabinono-1,4-lactone oxidase family protein	-	2.60123	9.28581
Acc23905	-1.87279	0.00200988	0.0350355	-	AT4G24380	8.4e-114	0	dihydrofolate reductase	-	2.08866	7.60398
Acc04880	-1.878	0.000645856	0.015382	-	AT4G24380	6.4e-112	0	dihydrofolate reductase	-	1.24242	4.55483
Acc14160	-1.88423	1.01837e-20	1.94679e-17	-	AT1G27100	8.3e-172	0	Actin cross-linking protein	-	6.21805	22.9024
Acc08951	-1.91055	0.00110904	0.0229285	-	AT2G43290	1.1e-88	MSS3	Calcium-binding EF-hand family protein	-	1.764	6.60652
Acc28163	-1.92522	3.75002e-10	8.14635e-08	-	AT4G17940	6.3e-59	0	Tetratricopeptide repeat (TPR)-like superfamily protein	-	17.8392	67.7633
Acc33109	-1.92922	0.000470256	0.0122699	-	AT1G74320	3.7e-163	0	Protein kinase superfamily protein	-	1.60837	6.10005
Acc07964	-1.92939	0.000152521	0.00505862	-	AT1G35230	0.001	AGP5	arabinogalactan protein 5	-	2.1989	8.38414
Acc09540	-1.93927	1.34552e-12	5.28531e-10	-	AT1G28360	8.9e-41	ERF12	ERF domain protein 12	-	17.1066	65.5166
Acc24397	-1.96197	0.00277807	0.0435783	-	AT3G12500	2e-140	HCHIB	basic chitinase	-	32.3448	126.016
Acc14032	-1.98858	2.62971e-05	0.00123415	-	AT4G39670	1.6e-37	0	Glycolipid transfer protein (GLTP) family protein	-	2.16196	8.55257
Acc09329	-1.99905	5.01303e-14	3.12497e-11	-	AT3G04720	3.8e-74	PR4	pathogenesis-related 4	-	861.894	3442.02
Acc22478	-2.01652	1.71774e-06	0.000127607	-	AT2G25460	7.2e-110	0	EEIG1/EHBP1 protein amino-terminal domain protein	-	0.786068	3.17003
Acc09609	-2.04065	6.77086e-12	2.23166e-09	-	AT4G21510	3.4e-32	FBS2	F-box family protein	-	3.35935	13.7807
Acc08972	-2.05384	8.26514e-09	1.339e-06	-	AT1G04770	9e-137	0	Tetratricopeptide repeat (TPR)-like superfamily protein	-	8.36461	34.6537
Acc09527	-2.09463	4.00413e-05	0.00174496	-	AT3G15510	3.6e-75	NAC2	NAC domain containing protein 2	-	1.83542	7.85655
Acc21439	-2.09463	1.06908e-53	1.53279e-49	-	AT1G53540	1.7e-77	0	HSP20-like chaperones superfamily protein	-	617.185	2630.41
Acc01517	-2.10974	0.00034897	0.00974363	-	AT5G05300	4e-06	0	hypothetical protein	-	1.11755	4.80431
Acc16416	-2.14482	0.00124589	0.0249656	-	AT5G41380	5e-62	0	CCT motif family protein	-	0.385737	1.68641
Acc29200	-2.14672	7.44316e-05	0.00289204	-	AT5G11090	7.3e-46	0	serine-rich protein-like protein	-	1.02511	4.50764
Acc23227	-2.16446	1.32918e-08	2.00601e-06	-	AT5G53250	7e-12	AGP22	arabinogalactan protein 22	-	9.62938	43.0528
Acc26097	-2.19537	2.78976e-11	7.83698e-09	-	AT2G20560	0	0	DNAJ heat shock family protein	-	2.79982	12.8509
Acc27707	-2.19909	8.89174e-05	0.00332426	-	AT5G02500	0	HSC70-1	heat shock cognate protein 70-1	-	8.75636	40.2253
Acc02702	-2.1994	3.7335e-06	0.000245546	-	AT5G52020	4e-51	0	Integrase-type DNA-binding superfamily protein	-	0.921176	4.22252
Acc06648	-2.20073	5.32097e-16	4.92189e-13	-	AT5G26770	1.8e-150	0	myosin heavy chain, cardiac protein	-	15.4739	71.1404
Acc21373	-2.20158	0.00125102	0.0250335	-	AT1G29290	4.6e-17	0	B-cell lymphoma 6 protein	-	1.21486	5.57242
Acc01488	-2.23864	2.6215e-05	0.00123268	-	AT5G61660	2.8e-11	0	glycine-rich protein	-	1.85831	8.83449
Acc10227	-2.25768	0.000350324	0.00977192	-	AT1G66370	6.7e-58	MYB113	myb domain protein 113	-	0.761639	3.66844
Acc13611	-2.29357	0.000478921	0.0123849	-	AT1G12030	5.2e-51	0	phosphoenolpyruvate carboxylase, putative (DUF506)	-	1.66017	8.14044
Acc11643	-2.30352	1.01058e-13	5.68201e-11	-	AT1G22150	0	SULTR1%3B3	sulfate transporter 1%3B3	-	0.512917	2.52496
Acc14695	-2.34405	3.9444e-05	0.00172481	-	AT5G48850	2.02e-98	ATSDI1	Tetratricopeptide repeat (TPR)-like superfamily protein	-	0.540322	2.72881
Acc23985	-2.39216	0.00329778	0.0490937	-	AT5G48100	0	TT10	Laccase/Diphenol oxidase family protein	-	4.85324	25.4017
Acc03257	-2.42365	9.44082e-05	0.00349311	-	AT4G27670	2.8e-88	HSP21	heat shock protein 21	-	14.4703	77.5836
Acc00970	-2.48455	7.86785e-13	3.29146e-10	-	AT2G18540	1.6e-131	0	RmlC-like cupins superfamily protein	-	1.10167	6.13345
Acc08257	-2.50853	3.3445e-12	1.15546e-09	-	AT1G74110	8.05e-177	CYP78A10	cytochrome P450, family 78, subfamily A, polypeptide 10	-	3.7692	21.3741
Acc25875	-2.57836	5.77415e-13	2.47125e-10	-	AT1G53540	5e-83	0	HSP20-like chaperones superfamily protein	-	12.2942	73.5251
Acc22761	-2.59448	0.00167567	0.03096	-	AT5G43650	7e-35	BHLH92	basic helix-loop-helix (bHLH) DNA-binding superfamily protein	-	0.393013	2.36093
Acc19512	-2.62074	0.000974114	0.020918	-	AT5G37780	7.2e-68	CAM1	calmodulin 1	-	0.442942	2.69135
Acc18560	-2.6354	1.21308e-23	3.99648e-20	-	AT3G21240	0	4CL2	4-coumarate:CoA ligase 2	-	2.82057	17.5743
Acc19690	-2.7158	1.5957e-16	1.57782e-13	-	AT4G01970	0	STS	stachyose synthase	-	1.28437	8.46442
Acc31620	-2.74915	1.77401e-26	8.47829e-23	-	AT1G53540	6.9e-80	0	HSP20-like chaperones superfamily protein	-	268.203	1801.19
Acc06737	-2.77249	0.000342768	0.00960789	-	AT5G58230	0	MSI1	Transducin/WD40 repeat-like superfamily protein	-	0.20581	1.39523
Acc23529	-2.88099	0.00014523	0.00486502	-	AT5G42200	1.6e-42	0	RING/U-box superfamily protein	-	0.284034	2.05361
Acc06717	-3.06512	4.31053e-09	7.5831e-07	-	AT1G71200	1e-33	0	basic helix-loop-helix (bHLH) DNA-binding superfamily protein	-	1.67768	14.0745
Acc28037	-3.06682	7.52799e-22	1.6605e-18	-	AT5G62040	6e-84	BFT	PEBP (phosphatidylethanolamine-binding protein) family protein	-	4.85069	40.7236
Acc16656	-3.09331	1.67975e-22	4.37881e-19	-	AT4G10250	7e-63	ATHSP22.0	HSP20-like chaperones superfamily protein	-	6.85789	58.6369
Acc17844	-3.23805	0.000636181	0.0151919	-	AT3G15540	1.2e-62	IAA19	indole-3-acetic acid inducible 19	-	0.150029	1.44378
Acc15722	-3.34575	0.00173288	0.031751	-	AT4G25470	3.9e-63	CBF2	C-repeat/DRE binding factor 2	-	0.156038	1.56556
Acc12704	-3.37129	0.000283927	0.00831543	-	AT1G75490	7.8e-55	0	Integrase-type DNA-binding superfamily protein	-	0.176614	1.81741
Acc06741	-3.37204	0.00239439	0.0395958	-	AT1G68150	1e-76	WRKY9	WRKY DNA-binding protein 9	-	0.105184	1.06778
Acc11493	-3.43681	0.00292773	0.0451845	-	AT5G08640	5.9e-161	FLS1	flavonol synthase 1	-	0.170894	1.84689
Acc04490	-3.54344	1.83983e-07	1.92545e-05	-	AT4G35090	0	CAT2	catalase 2	-	3.3444	39.0004
Acc00733	-3.58384	5.06807e-05	0.00211231	-	AT4G30550	3.1e-101	GGP3	Class I glutamine amidotransferase-like superfamily protein	-	0.213405	2.5024
Acc13657	-3.61708	0.000342351	0.00960559	-	AT1G61800	0	GPT2	glucose-6-phosphate/phosphate translocator 2	-	2.39541	29.4754
Acc04090	-3.86663	0.000429532	0.0114256	-	AT5G15240	1.5e-148	0	Transmembrane amino acid transporter family protein	-	0.124496	1.77517
Acc26916	-4.21592	0.000108292	0.00388161	-	AT1G15260	1.1e-24	0	LOW protein: ATP-dependent RNA helicase-like protein	-	0.139898	2.61099
Acc20131	-4.71213	8.37757e-07	7.17095e-05	-	AT5G17050	1.8e-162	UGT78D2	UDP-glucosyl transferase 78D2	-	0.0787316	2.08382
Acc10479	-4.98851	0.000221396	0.00686329	-	AT5G17220	1.7e-92	GSTF12	glutathione S-transferase phi 12	-	0.291232	9.20002
Acc09705	-5.17687	3.16364e-05	0.00143996	-	AT1G62420	1.4e-69	0	DUF506 family protein (DUF506)	-	0.0404256	1.40806
Acc32116	-5.84141	8.75189e-10	1.83183e-07	-	AT5G03840	3.6e-91	TFL1	PEBP (phosphatidylethanolamine-binding protein) family protein	-	0.0843202	4.62401

## Sheet: S3
Table S3. Differentially expressed genes between Acbft and control kiwifruit lines in July
	Log2fold change (padj<0.05)				Annotation					Average FPKM
geneID	log2FoldChange	pvalue	padj		geneID	e-value	symbol	description		Acbft_July	Control_July
Acc18364	10.5888	4.278e-16	2.29164e-13	-	AT5G15630	0	IRX6	COBRA-like extracellular glycosyl-phosphatidyl inositol-anchored protein family	-	10.176	0
Acc29760	10.3888	4.61324e-22	6.29037e-19	-	AT1G14220	1.4e-23	0	Ribonuclease T2 family protein	-	66.9126	0.0493249
Acc32230	10.0555	5.8771e-14	2.38245e-11	-	AT5G03170	7.7e-80	FLA11	FASCICLIN-like arabinogalactan-protein 11	-	12.3392	0
Acc31803	9.64682	2.4523e-11	5.25458e-09	-	AT3G51860	0	CAX3	cation exchanger 3	-	6.37129	0
Acc32762	9.56969	7.80422e-11	1.41031e-08	-	AT1G24340	1.6e-48	EMB2421	FAD/NAD(P)-binding oxidoreductase family protein	-	4.55337	0
Acc02244	9.53978	1.99887e-11	4.40898e-09	-	AT5G03760	0	ATCSLA09	Nucleotide-diphospho-sugar transferases superfamily protein	-	4.4144	0
Acc30918	9.52154	6.60402e-12	1.61063e-09	-	AT4G37800	2e-171	XTH7	xyloglucan endotransglucosylase/hydrolase 7	-	8.93958	0
Acc02729	9.2854	9.64244e-11	1.68171e-08	-	AT4G12420	0	SKU5	Cupredoxin superfamily protein	-	9.74117	0.014153
Acc04768	9.21252	1.92927e-10	3.12834e-08	-	AT4G24220	2.7e-179	VEP1	NAD(P)-binding Rossmann-fold superfamily protein	-	5.16553	0
Acc16510	8.89985	1.43367e-09	1.86179e-07	-	AT3G51860	8.7e-157	CAX3	cation exchanger 3	-	6.87629	0.0130516
Acc03016	8.89371	8.76071e-11	1.55505e-08	-	AT2G38320	0	TBL34	TRICHOME BIREFRINGENCE-LIKE 34	-	4.64857	0
Acc29111	8.65158	5.31535e-07	2.68434e-05	-	AT1G14520	5.7e-151	MIOX1	myo-inositol oxygenase 1	-	41.0563	0.101355
Acc04032	8.59196	1.99849e-10	3.22315e-08	-	AT5G15720	1.6e-91	GLIP7	GDSL-motif lipase 7	-	3.85548	0
Acc16843	8.57153	2.49361e-08	2.14952e-06	-	AT2G39710	0	0	Eukaryotic aspartyl protease family protein	-	3.10041	0
Acc10644	8.5497	2.43175e-08	2.10831e-06	-	AT2G20740	5.7e-24	0	Tetraspanin family protein	-	3.43905	0
Acc04657	8.50743	2.01448e-08	1.81472e-06	-	AT1G75030	1.1e-105	TLP-3	thaumatin-like protein 3	-	5.71235	0
Acc09428	8.47669	2.08738e-24	4.47267e-21	-	AT5G63260	5	0	Zinc finger C-x8-C-x5-C-x3-H type family protein	-	21.0799	0.0592989
Acc06764	8.44267	1.46102e-09	1.88913e-07	-	AT5G02600	3.1e-26	NAKR1	Heavy metal transport/detoxification superfamily protein	-	6.95293	0
Acc20526	8.42758	2.51009e-08	2.15753e-06	-	AT3G07880	8.7e-116	SCN1	Immunoglobulin E-set superfamily protein	-	2.96471	0
Acc05674	8.36847	4.30621e-09	4.83811e-07	-	AT3G01500	1e-144	CA1	carbonic anhydrase 1	-	4.07799	0
Acc09429	8.31716	3.2138e-23	6.02548e-20	-	AT5G46180	2	DELTA-OAT	ornithine-delta-aminotransferase	-	44.1661	0.137744
Acc01751	8.2807	1.64071e-08	1.53327e-06	-	AT3G50150	6e-46	0	transmembrane protein, putative (DUF247)	-	2.48129	0
Acc10909	8.27407	2.82523e-08	2.4077e-06	-	AT3G17100	6.5e-39	0	sequence-specific DNA binding transcription factor	-	3.79203	0
Acc33557	8.20832	3.40821e-10	5.24305e-08	-	AT2G37090	4.8e-149	IRX9	Nucleotide-diphospho-sugar transferases superfamily protein	-	3.06716	0
Acc20748	8.1215	4.32087e-18	3.1614e-15	-	AT2G34430	5.4e-164	LHB1B1	light-harvesting chlorophyll-protein complex II subunit B1	-	43.3319	0.154058
Acc08076	8.09451	1.5557e-19	1.50542e-16	-	AT3G18660	0	PGSIP1	plant glycogenin-like starch initiation protein 1	-	12.3756	0.0458107
Acc02189	8.06767	2.68342e-10	4.23669e-08	-	AT5G07050	4.5e-179	UMAMIT9	nodulin MtN21 /EamA-like transporter family protein	-	7.95656	0.0290535
Acc15284	8.01461	6.52186e-09	6.81682e-07	-	AT5G49330	2.9e-71	MYB111	myb domain protein 111	-	2.43448	0
Acc05734	7.98658	4.12089e-14	1.74111e-11	-	AT1G26960	1.4e-69	AtHB23	homeobox protein 23	-	20.7816	0.0809845
Acc17917	7.97938	2.17817e-09	2.70003e-07	-	AT5G37620	1	0	Cysteine/Histidine-rich C1 domain family protein	-	17.9793	0.0715711
Acc08497	7.95746	4.71661e-11	9.29236e-09	-	AT5G60020	0	LAC17	laccase 17	-	5.81206	0.0234891
Acc26630	7.9281	2.41348e-05	0.000610452	-	AT1G13580	3e-154	LAG13	LAG1 longevity assurance-like protein	-	2.07732	0
Acc19388	7.90953	2.29213e-09	2.79509e-07	-	AT5G55180	1.4e-168	0	O-Glycosyl hydrolases family 17 protein	-	1.82071	0
Acc31764	7.90505	3.45666e-08	2.90925e-06	-	AT3G50150	1e-52	0	transmembrane protein, putative (DUF247)	-	1.96957	0
Acc26540	7.89882	8.91429e-08	6.23336e-06	-	AT1G52190	0	0	Major facilitator superfamily protein	-	2.58068	0.00980497
Acc30175	7.89863	2.78824e-15	1.37117e-12	-	AT5G03170	1.3e-81	FLA11	FASCICLIN-like arabinogalactan-protein 11	-	14.1785	0.0596815
Acc20366	7.86956	9.86835e-08	6.7433e-06	-	AT5G24580	1.03e-103	0	Heavy metal transport/detoxification superfamily protein	-	4.5931	0.018786
Acc29758	7.86345	1.89452e-06	7.73223e-05	-	AT1G14220	1e-23	0	Ribonuclease T2 family protein	-	3.31358	0
Acc29440	7.84877	1.51703e-09	1.95312e-07	-	NA	NA	NA	NA	-	9.4927	0.0403577
Acc09427	7.80583	1.68156e-26	5.04433e-23	-	AT3G50380	6	0	vacuolar protein sorting-associated protein, putative (DUF1162)	-	36.7351	0.163751
Acc31743	7.79399	4.0493e-06	0.000144094	-	AT2G30570	4.9e-42	PSBW	photosystem II reaction center W	-	3.99364	0
Acc14110	7.77368	2.31608e-09	2.81286e-07	-	AT1G13635	1.3e-136	0	DNA glycosylase superfamily protein	-	5.03253	0.020855
Acc08328	7.74974	2.09991e-07	1.20908e-05	-	AT2G46770	1.7e-126	NST1	NAC (No Apical Meristem) domain transcriptional regulator superfamily protein	-	1.88429	0
Acc17110	7.72658	1.38448e-17	9.22926e-15	-	AT2G44480	3.8e-168	BGLU17	beta glucosidase 17	-	94.8229	0.446454
Acc25205	7.69397	8.51321e-07	3.91686e-05	-	AT4G18260	4.6e-72	0	Cytochrome b561/ferric reductase transmembrane protein family	-	3.86024	0.0169046
Acc23680	7.63812	4.9762e-07	2.5301e-05	-	AT1G75030	2.02e-111	TLP-3	thaumatin-like protein 3	-	1.62898	0
Acc31166	7.63039	5.28736e-08	4.1521e-06	-	AT1G23200	0	0	Plant invertase/pectin methylesterase inhibitor superfamily	-	1.53296	0
Acc09307	7.59507	2.18754e-05	0.000564661	-	AT3G08490	8e-73	0	delta-latroinsectotoxin-Lt1a protein	-	2.29293	0
Acc03919	7.55237	4.337e-06	0.000151988	-	AT1G74670	5.1e-34	GASA6	Gibberellin-regulated family protein	-	4.85144	0
Acc24194	7.55174	1.83335e-06	7.51325e-05	-	AT4G13540	2.5e-32	0	golgin family A protein	-	3.21193	0
Acc02995	7.53597	1.12974e-07	7.48121e-06	-	AT5G01360	0	TBL3	trichome birefringence-like protein (DUF828)	-	1.60172	0
Acc27785	7.53331	9.85305e-08	6.7433e-06	-	AT2G38080	0	IRX12	Laccase/Diphenol oxidase family protein	-	2.49793	0.0128996
Acc06128	7.52399	3.04314e-06	0.000113639	-	AT4G33420	1.2e-164	0	Peroxidase superfamily protein	-	1.98217	0
Acc25179	7.51965	3.2209e-17	1.97185e-14	-	AT1G29660	2.5e-121	0	GDSL-like Lipase/Acylhydrolase superfamily protein	-	365.965	1.99083
Acc14690	7.50997	3.967e-07	2.07321e-05	-	AT5G33370	9e-178	0	GDSL-like Lipase/Acylhydrolase superfamily protein	-	1.92897	0
Acc30156	7.42952	1.2673e-09	1.68215e-07	-	AT2G28315	0	0	Nucleotide/sugar transporter family protein	-	4.04628	0.02358
Acc05935	7.42531	4.03843e-06	0.000143877	-	AT2G22750	6.6e-48	0	basic helix-loop-helix (bHLH) DNA-binding superfamily protein	-	2.18531	0
Acc30661	7.41668	2.25014e-08	1.97367e-06	-	AT5G14940	0	0	Major facilitator superfamily protein	-	4.44068	0.0254845
Acc00199	7.39925	3.7481e-07	1.98299e-05	-	AT4G08910	6.1e-07	0	homeobox protein	-	3.89907	0.0209474
Acc04204	7.39857	6.11911e-08	4.65171e-06	-	AT4G03500	6.07e-60	0	Ankyrin repeat family protein	-	2.44841	0.013883
Acc21895	7.35817	5.60047e-07	2.80941e-05	-	AT5G60970	1.8e-53	TCP5	TEOSINTE BRANCHED 1, cycloidea and PCF transcription factor 5	-	1.27381	0
Acc20042	7.35646	3.48786e-07	1.85621e-05	-	AT1G63910	1.05e-97	AtMYB103	myb domain protein 103	-	1.64406	0
Acc20476	7.30896	5.75375e-11	1.10185e-08	-	AT2G36830	6.6e-138	GAMMA-TIP	gamma tonoplast intrinsic protein	-	10.2592	0.0639903
Acc01513	7.30485	1.44496e-06	6.13096e-05	-	AT2G40610	5.8e-146	EXPA8	expansin A8	-	3.55474	0.0203876
Acc12057	7.29309	5.54026e-06	0.000186948	-	AT5G43060	8.9e-126	RD21B	Granulin repeat cysteine protease family protein	-	1.44979	0
Acc20168	7.28792	3.08827e-06	0.00011494	-	AT5G60100	4	PRR3	pseudo-response regulator 3	-	2.27656	0
Acc09059	7.27918	2.00501e-06	8.07334e-05	-	AT2G20740	9.6e-42	0	Tetraspanin family protein	-	1.49453	0
Acc32122	7.27908	5.86823e-09	6.2646e-07	-	AT4G33790	0	CER4	Jojoba acyl CoA reductase-related male sterility protein	-	4.24777	0.0267832
Acc03987	7.27606	6.09203e-06	0.000201487	-	AT1G66810	2e-73	0	Zinc finger C-x8-C-x5-C-x3-H type family protein	-	1.1405	0
Acc18026	7.2684	3.56596e-19	3.24157e-16	-	AT2G02990	6.5e-23	RNS1	ribonuclease 1	-	118.109	0.7645
Acc23794	7.25011	0.000139833	0.00241352	-	AT4G24220	0	VEP1	NAD(P)-binding Rossmann-fold superfamily protein	-	1.31759	0
Acc10488	7.18056	8.98524e-06	0.000277019	-	AT5G37478	7.08e-48	0	TPX2 (targeting protein for Xklp2) protein family	-	2.33073	0
Acc16409	7.1623	7.3147e-07	3.46098e-05	-	AT1G63910	1.5e-95	AtMYB103	myb domain protein 103	-	1.54984	0
Acc05887	7.16161	1.82864e-06	7.50419e-05	-	AT1G66810	3.7e-63	0	Zinc finger C-x8-C-x5-C-x3-H type family protein	-	1.01938	0
Acc08740	7.11252	1.85234e-05	0.000493925	-	AT5G01930	0	MAN6	Glycosyl hydrolase superfamily protein	-	1.16745	0
Acc32814	7.09379	7.10072e-06	0.000229218	-	AT1G60590	0	0	Pectin lyase-like superfamily protein	-	1.84653	0.01226
Acc03578	7.08011	1.79243e-05	0.000483972	-	AT2G22170	4.3e-50	PLAT2	Lipase/lipooxygenase, PLAT/LH2 family protein	-	2.37963	0
Acc32200	7.07695	3.77487e-08	3.11952e-06	-	AT5G60720	0	0	electron transporter, putative (Protein of unknown function, DUF547)	-	1.71099	0.0118301
Acc23605	7.0225	3.33838e-05	0.00079417	-	AT4G39090	0	RD19	Papain family cysteine protease	-	1.3825	0
Acc28684	7.01734	4.07345e-09	4.64621e-07	-	AT5G17540	8.08e-139	0	HXXXD-type acyl-transferase family protein	-	6.26557	0.0475209
Acc02890	6.99146	3.30084e-06	0.000121644	-	AT5G59305	0.009	0	CLAVATA 3/ESR (CLE)-like protein	-	2.80621	0
Acc07050	6.97569	0.000252576	0.00379218	-	AT4G39250	2.6e-43	RL1	RAD-like 1	-	2.42793	0
Acc33625	6.95057	0.00028151	0.00409321	-	AT4G12420	4.7e-21	SKU5	Cupredoxin superfamily protein	-	4.03841	0
Acc32988	6.91688	2.57037e-07	1.44123e-05	-	AT1G13635	1.8e-140	0	DNA glycosylase superfamily protein	-	2.63668	0.0203933
Acc27801	6.90812	9.55669e-06	0.000291343	-	AT3G55870	0	0	ADC synthase superfamily protein	-	1.60619	0.0127937
Acc09812	6.90732	0.000138208	0.00239098	-	AT5G20630	2.2e-93	GER3	germin 3	-	1.05379	0
Acc20481	6.90179	1.2917e-05	0.000370445	-	AT2G36710	2.5e-150	0	Pectin lyase-like superfamily protein	-	1.1143	0
Acc24467	6.9017	0.000147961	0.0025176	-	AT1G15380	1.05e-56	GLYI4	Lactoylglutathione lyase / glyoxalase I family protein	-	23.3493	0.194076
Acc18846	6.89459	5.01481e-06	0.000171533	-	AT3G12890	8.3e-46	ASML2	activator of spomin::LUC2	-	2.97737	0.0226963
Acc21489	6.85291	5.98864e-06	0.000199166	-	AT4G33585	0.079	0	transmembrane protein	-	2.61341	0
Acc24118	6.84704	9.01644e-06	0.000277401	-	AT1G22680	2.1e-31	0	hypothetical protein	-	1.61827	0
Acc33252	6.84174	4.60925e-05	0.00101818	-	AT5G55250	0	IAMT1	IAA carboxylmethyltransferase 1	-	1.12463	0
Acc06170	6.83308	1.24082e-06	5.36341e-05	-	AT1G27920	2.8e-16	MAP65-8	microtubule-associated protein 65-8	-	4.2339	0.0355381
Acc24193	6.81054	0.000478701	0.00611848	-	AT1G24430	7.2e-95	0	HXXXD-type acyl-transferase family protein	-	1.03083	0
Acc32996	6.79523	9.11414e-14	3.50521e-11	-	AT5G15310	9.2e-105	MYB16	myb domain protein 16	-	18.454	0.165039
Acc25637	6.7725	1.96109e-21	2.35315e-18	-	AT5G44030	0	CESA4	cellulose synthase A4	-	9.14009	0.0843834
Acc14572	6.73073	2.07489e-26	5.65842e-23	-	AT5G17420	0	IRX3	Cellulose synthase family protein	-	9.29866	0.0876846
Acc04212	6.72202	6.78735e-06	0.000220832	-	AT4G14550	1.8e-110	IAA14	indole-3-acetic acid inducible 14	-	5.15159	0.0490341
Acc29552	6.699	3.79727e-05	0.000874889	-	AT5G25160	1.7e-35	ZFP3	zinc finger protein 3	-	2.65873	0.0244826
Acc04888	6.69307	2.36889e-11	5.11236e-09	-	AT1G72230	2.3e-39	0	Cupredoxin superfamily protein	-	9.6171	0.0933715
Acc20671	6.68959	5.2349e-05	0.00112009	-	AT5G53980	5.1e-28	HB52	homeobox protein 52	-	2.07696	0
Acc16265	6.68748	1.37377e-05	0.000389881	-	AT4G38840	1.8e-42	0	SAUR-like auxin-responsive protein family	-	2.81619	0
Acc24232	6.67754	6.2415e-05	0.00128948	-	AT1G66120	0	AAE11	AMP-dependent synthetase and ligase family protein	-	1.3548	0.0120049
Acc09764	6.67657	1.10255e-05	0.00032682	-	AT4G10310	2.6e-165	HKT1	high-affinity K+ transporter 1	-	1.43082	0.0126875
Acc26652	6.67399	0.00012233	0.00218692	-	AT5G60970	1.4e-53	TCP5	TEOSINTE BRANCHED 1, cycloidea and PCF transcription factor 5	-	1.12123	0
Acc28258	6.67232	3.11025e-05	0.000751219	-	AT5G08350	4e-74	0	GRAM domain-containing protein / ABA-responsive protein-like protein	-	1.42315	0
Acc33705	6.66917	4.04039e-05	0.000921766	-	AT3G06470	6.2e-112	0	GNS1/SUR4 membrane protein family	-	2.41226	0.0226798
Acc23820	6.66437	0.000237524	0.00362793	-	AT4G33800	1.08e-20	0	hypothetical protein	-	1.72714	0
Acc15896	6.63897	1.56217e-07	9.64239e-06	-	AT1G32540	1.3e-82	LOL1	lsd one like 1	-	4.48857	0.0441224
Acc18823	6.6189	2.64663e-18	2.03573e-15	-	AT3G12750	8.9e-132	ZIP1	zinc transporter 1 precursor	-	74.9083	0.761247
Acc02708	6.61356	2.97371e-18	2.23013e-15	-	AT5G51890	3.2e-165	0	Peroxidase superfamily protein	-	29.5606	0.304218
Acc09929	6.58089	0.000158927	0.00266489	-	AT1G52820	8.9e-57	0	2-oxoglutarate (2OG) and Fe(II)-dependent oxygenase superfamily protein	-	1.13396	0
Acc16942	6.58084	8.21681e-07	3.80383e-05	-	AT5G22400	1.1e-146	0	Rho GTPase activating protein with PAK-box/P21-Rho-binding domain-containing protein	-	1.22047	0.0115646
Acc22486	6.55435	5.29412e-06	0.000179856	-	AT5G16080	9.6e-68	CXE17	carboxyesterase 17	-	2.07084	0.0210886
Acc16249	6.55136	9.87351e-05	0.00186712	-	AT4G38840	4.6e-44	0	SAUR-like auxin-responsive protein family	-	2.18656	0
Acc01747	6.53455	4.33714e-15	2.06517e-12	-	AT2G38110	0	GPAT6	glycerol-3-phosphate acyltransferase 6	-	7.45695	0.08112
Acc04933	6.49561	2.65421e-09	3.17215e-07	-	AT5G10180	0	SULTR2%3B1	slufate transporter 2%3B1	-	4.72721	0.0516367
Acc10961	6.49318	1.29221e-14	5.78563e-12	-	AT1G09610	8.7e-147	GXM3	glucuronoxylan 4-O-methyltransferase-like protein (DUF579)	-	10.5871	0.118708
Acc32523	6.48992	4.39565e-05	0.000983686	-	AT2G44300	5.08e-53	0	Bifunctional inhibitor/lipid-transfer protein/seed storage 2S albumin superfamily protein	-	1.25599	0
Acc19327	6.48306	1.26823e-06	5.47401e-05	-	AT5G55730	1.08e-153	FLA1	FASCICLIN-like arabinogalactan 1	-	2.81546	0.0308741
Acc17107	6.46185	1.01595e-14	4.68869e-12	-	AT2G44480	0	BGLU17	beta glucosidase 17	-	166.909	1.89262
Acc27382	6.45853	1.92196e-07	1.13271e-05	-	AT4G14550	1.1e-76	IAA14	indole-3-acetic acid inducible 14	-	9.28239	0.106279
Acc11443	6.42315	1.21059e-06	5.24788e-05	-	AT1G33811	0	0	GDSL-like Lipase/Acylhydrolase superfamily protein	-	2.86248	0.0335213
Acc20529	6.39787	2.49792e-07	1.40587e-05	-	AT3G51970	2.6e-97	ASAT1	acyl-CoA sterol acyl transferase 1	-	3.33988	0.0396713
Acc12833	6.37939	5.00566e-08	3.97248e-06	-	AT3G14170	3.7e-161	0	hypothetical protein (DUF936)	-	1.6065	0.0193307
Acc00836	6.37799	8.36858e-08	5.92077e-06	-	AT5G12040	9	0	Nitrilase/cyanide hydratase and apolipoprotein N-acyltransferase family protein	-	13.4649	0.159078
Acc16248	6.36138	0.000199772	0.0031775	-	AT4G38840	5.8e-44	0	SAUR-like auxin-responsive protein family	-	1.92982	0
Acc31550	6.34232	7.67058e-05	0.00151882	-	AT3G62550	3.05e-21	0	Adenine nucleotide alpha hydrolases-like superfamily protein	-	1.052	0
Acc00917	6.3331	0.00112074	0.0115282	-	AT1G72610	9.4e-97	GER1	germin-like protein 1	-	1.39954	0
Acc23219	6.33268	0.00199288	0.0175366	-	AT3G24450	1.07e-45	0	Heavy metal transport/detoxification superfamily protein	-	1.31613	0.0148088
Acc13468	6.3297	9.66471e-06	0.000294038	-	AT1G04240	6.1e-71	SHY2	AUX/IAA transcriptional regulator family protein	-	4.04688	0.0494244
Acc11634	6.31809	0.00012412	0.00221102	-	AT1G34245	6.7e-27	EPF2	Putative membrane lipoprotein	-	1.65565	0
Acc07523	6.31264	0.000303398	0.00433604	-	AT2G41610	7.7e-90	0	transmembrane protein	-	1.01995	0
Acc14204	6.30335	8.12572e-07	3.77915e-05	-	AT1G60590	0	0	Pectin lyase-like superfamily protein	-	4.99711	0.062532
Acc15004	6.29493	1.38952e-07	8.73851e-06	-	AT4G16730	1.1e-97	TPS02	terpene synthase 02	-	3.85948	0.0489147
Acc26065	6.29389	2.40902e-09	2.90224e-07	-	AT1G03940	1.08e-90	0	HXXXD-type acyl-transferase family protein	-	13.6036	0.172158
Acc29190	6.28537	1.33844e-07	8.50647e-06	-	AT2G45180	1.8e-33	0	Bifunctional inhibitor/lipid-transfer protein/seed storage 2S albumin superfamily protein	-	8.46156	0.107749
Acc13103	6.28525	0.000147267	0.00251149	-	AT3G24450	1.2e-45	0	Heavy metal transport/detoxification superfamily protein	-	1.71449	0.0199406
Acc02787	6.27834	5.38271e-09	5.80829e-07	-	AT2G40610	4.1e-144	EXPA8	expansin A8	-	4.74756	0.0599736
Acc06727	6.27636	2.96308e-05	0.000720312	-	AT3G06470	1.5e-111	0	GNS1/SUR4 membrane protein family	-	2.08532	0.0251496
Acc32633	6.27276	2.36147e-07	1.34166e-05	-	AT4G16740	7.9e-49	TPS03	terpene synthase 03	-	8.55945	0.10911
Acc02614	6.27106	0.000102119	0.0019136	-	AT3G49260	4.02e-55	iqd21	IQ-domain 21	-	1.523	0.0178893
Acc20831	6.26091	0.000889468	0.00971677	-	AT2G27740	1.9e-57	0	RAB6-interacting golgin (DUF662)	-	1.42402	0
Acc26534	6.25665	9.35766e-05	0.00179139	-	AT3G14560	0.0042	0	hypothetical protein	-	1.67187	0
Acc18687	6.23223	1.15394e-17	8.05024e-15	-	AT5G17420	0	IRX3	Cellulose synthase family protein	-	6.56848	0.087544
Acc22730	6.17989	0.000776956	0.00875343	-	AT3G10080	1.9e-95	0	RmlC-like cupins superfamily protein	-	1.08024	0
Acc30928	6.13596	0.000110737	0.00203673	-	AT4G37790	1.8e-81	HAT22	Homeobox-leucine zipper protein family	-	1.5897	0.0205114
Acc17796	6.13111	3.00363e-08	2.55249e-06	-	AT3G15990	0	SULTR3%3B4	sulfate transporter 3%3B4	-	3.81293	0.0542627
Acc09332	6.09844	8.04788e-22	1.02743e-18	-	AT2G44480	0	BGLU17	beta glucosidase 17	-	59.9832	0.875094
Acc22777	6.09437	7.24447e-07	3.43317e-05	-	AT3G51895	0	SULTR3%3B1	sulfate transporter 3%3B1	-	1.99157	0.0292908
Acc13742	6.08023	4.07938e-11	8.26845e-09	-	AT5G23960	4.7e-150	TPS21	terpene synthase 21	-	10.3188	0.153485
Acc14932	6.07099	6.31732e-07	3.08006e-05	-	AT2G04850	0	0	Auxin-responsive family protein	-	2.06154	0.0314006
Acc31696	6.0647	0.000186295	0.00301428	-	AT4G02810	2.8e-26	FAF1	FANTASTIC four-like protein (DUF3049)	-	1.23292	0.0167135
Acc27853	6.05411	5.72376e-05	0.00120577	-	AT2G40435	1.2e-64	0	transcription factor SCREAM-like protein	-	2.26653	0.030955
Acc20918	6.047	0.00104702	0.0110013	-	AT2G28720	6.1e-66	0	Histone superfamily protein	-	1.42227	0
Acc24934	6.04695	2.59266e-05	0.000643297	-	AT2G36570	0	0	Leucine-rich repeat protein kinase family protein	-	1.37025	0.0203612
Acc31602	6.0299	1.23105e-07	7.94175e-06	-	AT3G62700	0	ABCC14	multidrug resistance-associated protein 10	-	1.86883	0.0284879
Acc27294	6.02352	2.89425e-07	1.59306e-05	-	AT1G31690	0	0	Copper amine oxidase family protein	-	4.8032	0.073057
Acc24788	6.0213	2.2732e-09	2.78333e-07	-	AT2G37090	1e-142	IRX9	Nucleotide-diphospho-sugar transferases superfamily protein	-	3.44313	0.0539328
Acc21429	5.99709	4.8347e-10	7.17977e-08	-	AT1G09155	9.3e-82	PP2-B15	phloem protein 2-B15	-	49.415	0.775848
Acc16270	5.98909	0.000171853	0.00284192	-	AT4G38840	9e-44	0	SAUR-like auxin-responsive protein family	-	1.55378	0
Acc33033	5.98866	0.000210224	0.00330173	-	AT1G26945	3.5e-39	KDR	basic helix-loop-helix (bHLH) DNA-binding superfamily protein	-	1.25878	0
Acc09517	5.96641	1.94481e-13	6.86357e-11	-	AT5G45950	4.9e-143	0	GDSL-like Lipase/Acylhydrolase superfamily protein	-	10.3865	0.166279
Acc23984	5.94809	5.22283e-16	2.74867e-13	-	AT5G09360	0	LAC14	laccase 14	-	8.94297	0.144596
Acc19562	5.93006	1.80042e-07	1.07587e-05	-	AT4G02810	2.1e-20	FAF1	FANTASTIC four-like protein (DUF3049)	-	4.83231	0.0793426
Acc08067	5.91838	0.000687819	0.00802224	-	AT1G43790	1.3e-19	TED6	tracheary element differentiation-related 6	-	1.02877	0
Acc08146	5.88966	6.76985e-17	3.982e-14	-	AT1G60060	1.6e-149	0	Serine/threonine-protein kinase WNK (With No Lysine)-like protein	-	15.1972	0.257004
Acc28407	5.88719	0.00384878	0.0283508	-	AT5G28010	3.7e-26	0	Polyketide cyclase/dehydrase and lipid transport superfamily protein	-	1.06856	0
Acc29656	5.88378	1.76872e-05	0.000479296	-	AT3G48550	2.02e-46	0	SHOOT GRAVITROPISM-like protein	-	3.59321	0.0621364
Acc09564	5.87144	1.14597e-05	0.000338023	-	AT4G04930	0	DES-1-LIKE	fatty acid desaturase family protein	-	2.54046	0.0425735
Acc09381	5.86841	9.62656e-10	1.31263e-07	-	AT3G03530	0	NPC4	non-specific phospholipase C4	-	7.79597	0.133248
Acc02908	5.86768	0.000103889	0.00194171	-	AT2G39420	1.6e-159	0	alpha/beta-Hydrolases superfamily protein	-	1.08865	0.0178453
Acc17602	5.83135	8.14043e-10	1.14111e-07	-	AT1G17745	0	PGDH	D-3-phosphoglycerate dehydrogenase	-	24.0868	0.421832
Acc16030	5.83048	0.00329277	0.0253078	-	AT4G10720	2.6e-38	0	Ankyrin repeat family protein	-	1.71321	0.0297479
Acc05806	5.81683	1.5578e-06	6.49944e-05	-	AT1G74160	9.1e-147	TRM4	LONGIFOLIA protein	-	1.06831	0.0186315
Acc04508	5.81062	1.28819e-06	5.54422e-05	-	AT1G76130	0	AMY2	alpha-amylase-like 2	-	2.82368	0.0494417
Acc15040	5.79765	3.52899e-06	0.000128707	-	AT5G53970	0	TAT7	Tyrosine transaminase family protein	-	2.61578	0.0462508
Acc17448	5.77964	9.41128e-10	1.29504e-07	-	AT3G20530	2.3e-177	0	Protein kinase superfamily protein	-	5.05649	0.0932704
Acc29135	5.75755	8.12682e-17	4.59978e-14	-	AT4G28940	8.06e-143	0	Phosphorylase superfamily protein	-	56.2191	1.04051
Acc22284	5.75207	6.7491e-10	9.78065e-08	-	AT3G16370	0	0	GDSL-like Lipase/Acylhydrolase superfamily protein	-	6.1986	0.116275
Acc23604	5.74975	5.53959e-06	0.000186948	-	AT4G39090	0	RD19	Papain family cysteine protease	-	3.81227	0.0712051
Acc09618	5.73766	2.48558e-07	1.40155e-05	-	AT4G05150	2.7e-95	0	Octicosapeptide/Phox/Bem1p family protein	-	2.58168	0.0481325
Acc02116	5.73568	5.43481e-09	5.84349e-07	-	AT3G52970	3.2e-145	CYP76G1	cytochrome P450, family 76, subfamily G, polypeptide 1	-	12.0511	0.225632
Acc17127	5.72124	3.47535e-05	0.000818959	-	AT2G31940	5.4e-35	0	oxidoreductase/transition metal ion-binding protein	-	1.07637	0.0194904
Acc11774	5.7159	3.82874e-11	7.81323e-09	-	AT1G47128	5.9e-139	RD21A	Granulin repeat cysteine protease family protein	-	346.102	6.57741
Acc01950	5.71491	6.46582e-08	4.84904e-06	-	AT1G21500	2.7e-12	0	hypothetical protein	-	12.2856	0.231523
Acc30132	5.71358	4.74714e-06	0.000164039	-	AT1G68140	1	0	zinc finger/BTB domain protein, putative (DUF1644)	-	5.78513	0.111832
Acc15148	5.69275	2.01821e-19	1.89194e-16	-	AT1G06800	0	PLA-I%7Bgamma%7D1	alpha/beta-Hydrolases superfamily protein	-	107.475	2.0804
Acc15559	5.68034	6.85421e-16	3.48496e-13	-	AT4G23990	0	CSLG3	cellulose synthase like G3	-	19.593	0.382274
Acc06329	5.67716	1.11581e-06	4.90795e-05	-	AT1G69690	1.4e-59	TCP15	TCP family transcription factor	-	3.69103	0.0723697
Acc08885	5.67578	0.000194068	0.00310669	-	AT5G16490	1.9e-38	RIC4	ROP-interactive CRIB motif-containing protein 4	-	1.96563	0.0348814
Acc26079	5.66899	2.50821e-09	3.00965e-07	-	AT4G28250	2.8e-140	EXPB3	expansin B3	-	5.71363	0.112789
Acc32488	5.65863	2.59071e-21	2.98908e-18	-	AT3G45140	4.7e-161	LOX2	lipoxygenase 2	-	12.0132	0.237616
Acc18960	5.64942	0.000745155	0.0084895	-	AT2G20590	2.3e-124	0	Reticulon family protein	-	2.32845	0.0458622
Acc30375	5.6454	0.000112659	0.00205943	-	AT5G12460	2.03e-146	0	fringe-like protein (DUF604)	-	2.34028	0.0465809
Acc28490	5.63742	0.000285813	0.00413595	-	AT1G68330	1.1e-32	0	membrane-associated kinase regulator	-	1.25915	0.0242211
Acc25369	5.62719	3.7657e-05	0.000870289	-	AT5G18310	1.9e-09	0	ubiquitin hydrolase	-	3.24015	0.064749
Acc01788	5.60637	0.00571124	0.0376871	-	AT3G08920	3e-62	0	Rhodanese/Cell cycle control phosphatase superfamily protein	-	1.00622	0
Acc24038	5.60468	0.000274628	0.00401557	-	AT3G43660	1.4e-94	0	Vacuolar iron transporter (VIT) family protein	-	2.29793	0.0464628
Acc12381	5.5845	0.00202299	0.0177392	-	AT4G31330	1.3e-124	0	transmembrane protein, putative (Protein of unknown function, DUF599)	-	1.36248	0.0257621
Acc04902	5.56285	0.000446689	0.0058184	-	AT1G22330	1.6e-67	0	RNA-binding (RRM/RBD/RNP motifs) family protein	-	1.47479	0.0307138
Acc28929	5.554	4.20651e-05	0.000952353	-	AT5G47470	4.7e-142	UMAMIT7	Nodulin MtN21 /EamA-like transporter family protein	-	1.66992	0.0363141
Acc32130	5.55174	7.45736e-08	5.41661e-06	-	AT2G27740	1.9e-73	0	RAB6-interacting golgin (DUF662)	-	4.61472	0.0983328
Acc30579	5.54548	0.000558978	0.00688528	-	AT5G14360	3.4e-50	0	Ubiquitin-like superfamily protein	-	1.8361	0.0356706
Acc09542	5.54065	2.54373e-11	5.41184e-09	-	AT2G33810	1.8e-40	SPL3	squamosa promoter binding protein-like 3	-	65.0633	1.39409
Acc20134	5.53944	0.000557169	0.00686969	-	AT4G25780	7.8e-76	0	CAP (Cysteine-rich secretory proteins, Antigen 5, and Pathogenesis-related 1 protein) superfamily protein	-	1.49992	0.0292693
Acc25001	5.53935	2.73924e-09	3.2479e-07	-	AT3G27200	1.2e-20	0	Cupredoxin superfamily protein	-	8.79313	0.189525
Acc07117	5.52258	0.000693921	0.00809027	-	AT4G34880	0	0	Amidase family protein	-	19.8971	0.431772
Acc22789	5.51647	6.13397e-06	0.000202428	-	AT3G22540	2.2e-49	0	hypothetical protein (DUF1677)	-	3.77343	0.0839992
Acc02291	5.51245	1.22368e-08	1.18794e-06	-	AT5G15630	0	IRX6	COBRA-like extracellular glycosyl-phosphatidyl inositol-anchored protein family	-	3.46058	0.0768075
Acc11970	5.51172	1.15046e-07	7.55176e-06	-	AT4G35350	0	XCP1	xylem cysteine peptidase 1	-	5.60707	0.12308
Acc19137	5.50762	1.1557e-09	1.55465e-07	-	AT1G78850	1.8e-72	0	D-mannose binding lectin protein with Apple-like carbohydrate-binding domain-containing protein	-	4.21727	0.0947684
Acc03631	5.50557	5.57548e-13	1.81797e-10	-	AT3G56400	5.3e-46	WRKY70	WRKY DNA-binding protein 70	-	4.13677	0.0908992
Acc16674	5.48261	0.0001973	0.00314318	-	AT5G21105	0	0	Plant L-ascorbate oxidase	-	1.06192	0.0233461
Acc23983	5.46989	5.25382e-12	1.34704e-09	-	AT5G09360	0	LAC14	laccase 14	-	10.953	0.246322
Acc11565	5.46473	9.27169e-08	6.45318e-06	-	AT1G21460	3.08e-121	SWEET1	Nodulin MtN3 family protein	-	7.7215	0.1743
Acc32213	5.46074	3.52099e-09	4.0781e-07	-	AT2G28315	6.1e-137	0	Nucleotide/sugar transporter family protein	-	2.59294	0.0587846
Acc08333	5.41545	6.09914e-05	0.00126793	-	AT4G17880	5.7e-96	MYC4	Basic helix-loop-helix (bHLH) DNA-binding family protein	-	1.36527	0.03178
Acc12054	5.40109	6.51989e-11	1.2224e-08	-	AT5G43060	1e-73	RD21B	Granulin repeat cysteine protease family protein	-	32.5159	0.769216
Acc17341	5.38744	3.34423e-06	0.000122641	-	AT2G20740	3.8e-54	0	Tetraspanin family protein	-	14.1715	0.336526
Acc31797	5.35956	1.32101e-08	1.26606e-06	-	AT2G29660	7.9e-109	0	zinc finger (C2H2 type) family protein	-	17.0566	0.414878
Acc09117	5.3393	8.65471e-23	1.44236e-19	-	AT5G06270	5.1e-28	0	hypothetical protein	-	21.306	0.525785
Acc10727	5.33544	1.23654e-07	7.95216e-06	-	AT1G14440	3.9e-70	HB31	homeobox protein 31	-	9.92534	0.2449
Acc21480	5.33187	0.000231429	0.00356051	-	AT1G64170	1	CHX16	cation/H+ exchanger 16	-	1.49969	0.0337851
Acc10774	5.32156	5.93457e-28	3.19281e-24	-	AT2G21140	6.3e-43	PRP2	proline-rich protein 2	-	62.7446	1.57315
Acc30709	5.31916	0.000908271	0.00985757	-	AT3G28857	1.01e-40	PRE5	basic helix-loop-helix (bHLH) DNA-binding family protein	-	1.4755	0.0335455
Acc14785	5.30822	4.34046e-07	2.24879e-05	-	AT5G58300	0	0	Leucine-rich repeat protein kinase family protein	-	1.38843	0.0350965
Acc07805	5.30443	6.68383e-11	1.23766e-08	-	AT1G09155	1.6e-82	PP2-B15	phloem protein 2-B15	-	83.3587	2.11814
Acc15334	5.29957	1.78181e-13	6.36319e-11	-	AT5G44680	1.8e-141	0	DNA glycosylase superfamily protein	-	8.30818	0.210319
Acc09534	5.29911	1.31658e-19	1.31649e-16	-	AT2G33850	1.3e-06	0	E6-like protein	-	28.4509	0.724929
Acc17202	5.29408	9.01914e-19	7.31233e-16	-	AT1G17450	1	0	B-block binding subunit of TFIIIC	-	35.3968	0.9052
Acc16769	5.29016	3.83165e-07	2.01299e-05	-	AT5G52060	5.01e-71	BAG1	BCL-2-associated athanogene 1	-	2.64525	0.0678947
Acc08256	5.28376	1.53066e-09	1.96225e-07	-	AT1G27920	0	MAP65-8	microtubule-associated protein 65-8	-	3.21374	0.0824312
Acc30451	5.27729	0.000127932	0.00225747	-	AT1G55260	1.6e-53	0	Bifunctional inhibitor/lipid-transfer protein/seed storage 2S albumin superfamily protein	-	2.26973	0.0576819
Acc11603	5.27183	1.51663e-05	0.000423218	-	AT3G53140	0	0	O-methyltransferase family protein	-	3.36532	0.0882795
Acc16987	5.2556	0.00139374	0.0135525	-	AT5G07050	0	UMAMIT9	nodulin MtN21 /EamA-like transporter family protein	-	1.18247	0.0304959
Acc08353	5.25518	6.96365e-05	0.00140789	-	AT1G01250	2e-54	0	Integrase-type DNA-binding superfamily protein	-	2.40798	0.0633809
Acc05187	5.23212	4.92536e-05	0.00107066	-	AT5G66350	1.6e-79	SHI	Lateral root primordium (LRP) protein-like protein	-	1.18379	0.0308741
Acc19000	5.22547	7.67812e-07	3.59327e-05	-	AT4G28250	5.4e-140	EXPB3	expansin B3	-	4.99602	0.132273
Acc17292	5.21779	1.61787e-08	1.51665e-06	-	AT5G45960	3.4e-95	0	GDSL-like Lipase/Acylhydrolase superfamily protein	-	19.361	0.518491
Acc24287	5.21009	6.58663e-11	1.22724e-08	-	AT2G02540	4.3e-71	HB21	homeobox protein 21	-	11.2648	0.303879
Acc26466	5.20307	0.00132969	0.013091	-	AT1G78780	1.9e-131	0	pathogenesis-related family protein	-	1.00864	0.024842
Acc19435	5.20014	1.67813e-09	2.11515e-07	-	AT5G54690	0	GAUT12	galacturonosyltransferase 12	-	3.37906	0.0915423
Acc28493	5.1847	9.33499e-14	3.5447e-11	-	AT1G68320	2.4e-83	MYB62	myb domain protein 62	-	9.1679	0.251125
Acc22737	5.1796	6.92379e-05	0.00140338	-	AT3G52790	5.1e-33	0	peptidoglycan-binding LysM domain-containing protein	-	2.45267	0.0692033
Acc08995	5.17959	0.000523561	0.0065564	-	AT2G44940	5.4e-65	0	Integrase-type DNA-binding superfamily protein	-	1.67839	0.0472049
Acc00512	5.17349	1.26076e-09	1.6809e-07	-	AT2G22840	2.2e-100	GRF1	growth-regulating factor 1	-	4.83924	0.133585
Acc26562	5.16887	0.000976049	0.0104086	-	AT4G24660	5.7e-38	HB22	homeobox protein 22	-	1.44906	0.0385592
Acc17028	5.14899	1.71409e-08	1.5879e-06	-	AT2G38760	1.4e-140	ANNAT3	annexin 3	-	4.96681	0.139618
Acc20040	5.14762	6.40396e-09	6.717e-07	-	AT4G23500	0	0	Pectin lyase-like superfamily protein	-	6.12882	0.172778
Acc32486	5.10728	1.67103e-10	2.76947e-08	-	AT3G45140	0	LOX2	lipoxygenase 2	-	624.528	18.1079
Acc19149	5.10352	1.08762e-05	0.000323675	-	AT3G26320	2.8e-133	CYP71B36	cytochrome P450, family 71, subfamily B, polypeptide 36	-	1.30669	0.0385995
Acc09656	5.1017	0.00165474	0.0153638	-	AT5G54490	5e-43	PBP1	pinoid-binding protein 1	-	1.66057	0.0438768
Acc05996	5.09935	0.00630996	0.040394	-	AT2G39540	2.2e-29	0	Gibberellin-regulated family protein	-	1.13841	0
Acc06243	5.05199	1.66326e-07	1.00797e-05	-	AT1G60060	7.6e-158	0	Serine/threonine-protein kinase WNK (With No Lysine)-like protein	-	10.1505	0.304478
Acc27151	5.04332	1.39761e-05	0.000395151	-	AT2G29210	0.005	0	splicing factor PWI domain-containing protein	-	2.8482	0.086178
Acc12691	5.04214	2.72221e-09	3.24051e-07	-	AT4G25150	8.7e-84	0	HAD superfamily, subfamily IIIB acid phosphatase	-	6.55111	0.200161
Acc04572	5.03812	7.16067e-17	4.13088e-14	-	AT4G31500	9.7e-163	CYP83B1	cytochrome P450, family 83, subfamily B, polypeptide 1	-	8.50716	0.26015
Acc31959	5.03554	2.52915e-05	0.000631719	-	AT3G25130	9.2e-38	0	acidic leucine-rich nuclear phosphoprotein 32 family B protein	-	2.82848	0.0869305
Acc02113	5.02215	2.04475e-07	1.18186e-05	-	AT5G03760	0	ATCSLA09	Nucleotide-diphospho-sugar transferases superfamily protein	-	3.54505	0.108393
Acc24318	5.01515	3.61189e-14	1.54785e-11	-	AT1G20925	2.5e-150	0	Auxin efflux carrier family protein	-	5.03179	0.156118
Acc33343	5.00702	1.2967e-05	0.000371521	-	AT3G22540	2.8e-50	0	hypothetical protein (DUF1677)	-	8.63367	0.266363
Acc01612	5.00435	4.00811e-09	4.58913e-07	-	AT5G05960	1.2e-42	0	Bifunctional inhibitor/lipid-transfer protein/seed storage 2S albumin superfamily protein	-	23.1754	0.721998
Acc16518	4.99859	6.26665e-12	1.54088e-09	-	AT5G05580	0	FAD8	fatty acid desaturase 8	-	7.9112	0.247429
Acc10906	4.99795	3.51822e-09	4.0781e-07	-	AT1G09240	3.4e-133	NAS3	nicotianamine synthase 3	-	73.5657	2.29917
Acc05497	4.99469	1.05145e-08	1.02741e-06	-	AT4G09890	6.7e-21	0	mediator of RNA polymerase II transcription subunit, putative (DUF3511)	-	11.384	0.356856
Acc12028	4.99079	0.000154351	0.00259833	-	AT2G15730	1.3e-130	0	P-loop containing nucleoside triphosphate hydrolases superfamily protein	-	1.8963	0.0590502
Acc10649	4.99021	0.000382316	0.00516609	-	AT3G60900	2.9e-152	FLA10	FASCICLIN-like arabinogalactan-protein 10	-	1.93164	0.0600624
Acc24151	4.98342	0.00292488	0.0230653	-	AT1G71380	1.8e-173	CEL3	cellulase 3	-	2.54928	0.0798298
Acc21649	4.9789	1.94161e-05	0.000513166	-	AT4G27080	0	PDIL5-4	PDI-like 5-4	-	1.89775	0.0602571
Acc15713	4.96946	0.000156741	0.00263264	-	AT1G63100	0	0	GRAS family transcription factor	-	1.60083	0.0505874
Acc26882	4.96646	0.00158114	0.01485	-	AT5G15350	7e-34	ENODL17	early nodulin-like protein 17	-	34.977	1.11556
Acc19118	4.96525	4.97189e-09	5.46325e-07	-	AT3G15050	1.9e-80	IQD10	IQ-domain 10	-	4.86565	0.157565
Acc23646	4.95857	6.29409e-07	3.07508e-05	-	AT1G14440	2.5e-58	HB31	homeobox protein 31	-	4.97698	0.160176
Acc20160	4.95514	0.000445686	0.00581034	-	AT2G47270	0.00044	UPB1	transcription factor UPBEAT protein	-	3.62423	0.114804
Acc18876	4.94642	0.00028176	0.00409321	-	AT2G42800	0	RLP29	receptor like protein 29	-	2.13057	0.069463
Acc20842	4.94187	0.0003913	0.00526837	-	AT3G10080	2.3e-84	0	RmlC-like cupins superfamily protein	-	1.91653	0.0621212
Acc23848	4.93553	0.000142873	0.00245329	-	AT4G37790	1e-61	HAT22	Homeobox-leucine zipper protein family	-	2.1729	0.0705537
Acc08872	4.92232	1.38333e-07	8.73627e-06	-	AT1G05835	6.03e-34	0	PHD finger protein	-	16.3197	0.536995
Acc17037	4.92032	0.000266183	0.0039314	-	AT5G49040	1.1e-52	0	Disease resistance-responsive (dirigent-like protein) family protein	-	1.61424	0.0523221
Acc03028	4.9146	0.00490827	0.0338303	-	AT5G01740	1e-54	0	Nuclear transport factor 2 (NTF2) family protein	-	1.86138	0.0608741
Acc32440	4.91035	1.09447e-06	4.83532e-05	-	AT1G51440	0	0	alpha/beta-Hydrolases superfamily protein	-	3.08847	0.103102
Acc12139	4.91031	5.45371e-05	0.00116193	-	AT5G57380	1.1e-106	VIN3	Fibronectin type III domain-containing protein	-	1.65852	0.054467
Acc00766	4.90318	7.81201e-09	7.89039e-07	-	AT5G18280	0	APY2	apyrase 2	-	27.1354	0.905492
Acc12513	4.89577	0.000259608	0.00386023	-	AT5G25830	1.3e-86	GATA12	GATA transcription factor 12	-	1.4898	0.0493042
Acc09264	4.89405	0.00195128	0.0172923	-	AT5G49040	3e-53	0	Disease resistance-responsive (dirigent-like protein) family protein	-	1.97286	0.0653304
Acc06058	4.88792	3.90596e-06	0.000139989	-	AT2G45550	3.1e-162	CYP76C4	cytochrome P450, family 76, subfamily C, polypeptide 4	-	3.3121	0.111313
Acc29491	4.8821	2.3682e-09	2.86457e-07	-	AT1G31770	0	ABCG14	ATP-binding cassette 14	-	4.53349	0.153611
Acc08896	4.87911	7.71191e-07	3.60346e-05	-	AT4G13710	0	0	Pectin lyase-like superfamily protein	-	6.41194	0.216702
Acc09533	4.87554	4.26183e-13	1.42051e-10	-	AT2G33850	1.6e-07	0	E6-like protein	-	68.028	2.32194
Acc24073	4.86024	6.13305e-07	3.0062e-05	-	AT1G44000	2.3e-83	0	STAY-GREEN-like protein	-	7.46862	0.255659
Acc21214	4.8594	7.54106e-07	3.53464e-05	-	AT4G25980	3.08e-155	0	peroxidase superfamily protein	-	3.04418	0.104398
Acc27873	4.84948	5.83557e-05	0.00122331	-	AT5G05240	6.4e-100	0	cation-transporting ATPase	-	1.59329	0.0553501
Acc31618	4.849	1.19548e-23	2.39079e-20	-	AT1G02920	2.4e-89	GSTF7	glutathione S-transferase 7	-	77.5862	2.69722
Acc13751	4.84453	1.31241e-06	5.63228e-05	-	AT4G27280	6.3e-38	0	Calcium-binding EF-hand family protein	-	9.63838	0.335071
Acc16658	4.83954	0.000198472	0.00316018	-	AT4G13830	8.7e-44	J20	DNAJ-like 20	-	4.72408	0.164666
Acc31512	4.8339	0.000200574	0.00318519	-	AT1G69560	1.1e-71	MYB105	myb domain protein 105	-	2.49895	0.0867344
Acc06962	4.82675	0.00593332	0.0387444	-	AT1G49620	6.7e-26	ICK5	Cyclin-dependent kinase inhibitor family protein	-	2.08805	0.0739147
Acc20796	4.82564	0.00365615	0.027249	-	AT4G21740	9.5e-14	0	transmembrane protein	-	1.04797	0.0335455
Acc13651	4.82338	1.998e-06	8.05593e-05	-	AT3G21690	0	0	MATE efflux family protein	-	4.68834	0.164595
Acc23558	4.81817	5.69473e-07	2.84717e-05	-	AT1G75780	0	TUB1	tubulin beta-1 chain	-	4.14302	0.14675
Acc16786	4.8122	4.74257e-11	9.29236e-09	-	AT1G63300	0	0	Myosin heavy chain-related protein	-	5.2686	0.18751
Acc04571	4.80527	1.24576e-05	0.000359416	-	AT4G31500	4.3e-116	CYP83B1	cytochrome P450, family 83, subfamily B, polypeptide 1	-	5.77857	0.205959
Acc10195	4.80163	3.55273e-11	7.31275e-09	-	AT2G41905	9	0	transmembrane protein	-	24.7371	0.893571
Acc32418	4.79603	4.76814e-11	9.29236e-09	-	AT4G33550	2.01e-23	0	Bifunctional inhibitor/lipid-transfer protein/seed storage 2S albumin superfamily protein	-	92.3756	3.32151
Acc07574	4.77913	1.34051e-10	2.24651e-08	-	AT3G61750	3.5e-139	0	Cytochrome b561/ferric reductase transmembrane with DOMON related domain-containing protein	-	4.5406	0.165737
Acc32520	4.77827	3.04351e-05	0.000737556	-	AT1G55230	9.6e-103	0	proteinase inhibitor I4, serpin (DUF716)	-	3.15283	0.1147
Acc29446	4.76972	4.9692e-18	3.54919e-15	-	AT4G25960	0	ABCB2	P-glycoprotein 2	-	4.73181	0.173664
Acc33758	4.76484	0.000494095	0.00626571	-	AT4G28290	2.1e-11	0	hypothetical protein	-	2.54603	0.0940925
Acc27394	4.75295	3.3947e-21	3.77164e-18	-	AT5G33370	0	0	GDSL-like Lipase/Acylhydrolase superfamily protein	-	27.0345	1.00325
Acc12042	4.74717	0.00210684	0.0182609	-	AT1G46264	1.08e-113	HSFB4	heat shock transcription factor B4	-	1.58974	0.0585748
Acc04026	4.74609	0.00199502	0.0175503	-	AT2G24762	1.4e-18	GDU4	glutamine dumper 4	-	1.40147	0.047394
Acc29843	4.74332	5.92989e-07	2.93056e-05	-	AT3G01280	1.04e-46	VDAC1	voltage dependent anion channel 1	-	6.59077	0.244957
Acc32560	4.71201	2.30217e-06	8.99225e-05	-	AT1G55550	0	0	P-loop containing nucleoside triphosphate hydrolases superfamily protein	-	1.75394	0.0666411
Acc03083	4.71149	9.43196e-07	4.3e-05	-	AT5G01990	0	0	Auxin efflux carrier family protein	-	2.60428	0.0996569
Acc13996	4.71135	1.85006e-10	3.03269e-08	-	AT1G14700	3.8e-136	PAP3	purple acid phosphatase 3	-	13.134	0.50169
Acc23019	4.70131	6.06373e-09	6.45035e-07	-	AT5G20950	6.7e-110	0	Glycosyl hydrolase family protein	-	28.2748	1.08554
Acc19377	4.70041	0.00057755	0.0070658	-	AT5G55250	0	IAMT1	IAA carboxylmethyltransferase 1	-	1.73983	0.0661065
Acc21350	4.6953	2.89018e-05	0.000707175	-	AT3G14770	7.09e-75	SWEET2	Nodulin MtN3 family protein	-	11.0024	0.427654
Acc22180	4.6802	0.000508147	0.00641287	-	AT5G11420	0	0	transmembrane protein, putative (Protein of unknown function, DUF642)	-	2.98866	0.115458
Acc12722	4.67756	0.00248061	0.0205108	-	AT1G76210	3.3e-51	0	DUF241 domain protein, putative (DUF241)	-	1.00282	0.0385801
Acc06664	4.674	1.67691e-06	6.93845e-05	-	AT1G14440	1.1e-68	HB31	homeobox protein 31	-	8.01998	0.313321
Acc08349	4.64435	0.000106431	0.00197813	-	AT2G46570	0	LAC6	laccase 6	-	2.41581	0.0971331
Acc16889	4.63487	1.14041e-07	7.50859e-06	-	AT2G36830	1.6e-115	GAMMA-TIP	gamma tonoplast intrinsic protein	-	13.2131	0.530566
Acc27395	4.63418	1.57659e-17	1.02814e-14	-	AT5G33370	0	0	GDSL-like Lipase/Acylhydrolase superfamily protein	-	70.4172	2.83688
Acc17748	4.63024	0.000506097	0.00638969	-	AT1G79760	5.9e-54	DTA4	downstream target of AGL15-4	-	1.2642	0.0502826
Acc15163	4.62657	1.81349e-05	0.000487078	-	AT1G03070	2.08e-139	0	Bax inhibitor-1 family protein	-	1.77813	0.0724583
Acc32585	4.62597	8.94144e-13	2.76521e-10	-	AT2G26690	0	0	Major facilitator superfamily protein	-	6.29974	0.256513
Acc03292	4.61136	6.89192e-13	2.1994e-10	-	AT3G49260	6.9e-102	iqd21	IQ-domain 21	-	15.0024	0.613108
Acc26231	4.61057	0.000176251	0.00289075	-	AT2G27550	2.02e-102	ATC	centroradialis	-	2.29268	0.0952122
Acc09804	4.6091	1.24569e-05	0.000359416	-	AT5G20635	5.07e-33	AGG3	guanine nucleotide-binding protein subunit gamma	-	4.40722	0.182956
Acc26577	4.60395	2.71678e-12	7.54611e-10	-	AT3G18000	0	XPL1	S-adenosyl-L-methionine-dependent methyltransferases superfamily protein	-	76.3057	3.14187
Acc22572	4.60382	5.57275e-05	0.0011832	-	AT4G32870	1.4e-29	0	Polyketide cyclase/dehydrase and lipid transport superfamily protein	-	8.98066	0.367894
Acc25160	4.60016	3.76715e-19	3.32374e-16	-	AT4G18780	0	IRX1	cellulose synthase family protein	-	10.7984	0.446462
Acc15966	4.58366	4.3807e-05	0.000982889	-	AT1G01580	0	FRO2	ferric reduction oxidase 2	-	1.47997	0.0613343
Acc04792	4.58227	7.79763e-09	7.89039e-07	-	AT5G62890	0	0	Xanthine/uracil permease family protein	-	3.1714	0.131977
Acc09705	4.58123	1.37105e-07	8.67696e-06	-	AT1G62420	1.4e-69	0	DUF506 family protein (DUF506)	-	11.7078	0.489198
Acc09508	4.57711	3.54993e-06	0.00012908	-	AT3G05470	0	0	Actin-binding FH2 (formin homology 2) family protein	-	1.67117	0.0695581
Acc01935	4.57184	6.07e-16	3.13945e-13	-	AT4G13840	1.02e-110	0	HXXXD-type acyl-transferase family protein	-	50.4451	2.12199
Acc20000	4.5671	0.00146104	0.014025	-	AT1G53875	5.4e-57	0	LURP-one-like protein	-	1.35549	0.0573082
Acc22332	4.56324	0.000526302	0.00658383	-	AT1G22640	2.2e-60	MYB3	myb domain protein 3	-	2.93974	0.124763
Acc17342	4.56292	0.000328139	0.00461703	-	AT4G04930	0	DES-1-LIKE	fatty acid desaturase family protein	-	2.38499	0.0998575
Acc08700	4.55702	5.44148e-06	0.000184237	-	AT5G43150	0	0	elongation factor	-	5.69748	0.241974
Acc13043	4.53458	0.000352612	0.00487449	-	AT2G19780	1.1e-145	0	Leucine-rich repeat (LRR) family protein	-	3.28039	0.1404
Acc29883	4.53217	1.6619e-07	1.00797e-05	-	AT5G61340	6.5e-83	0	transmembrane protein	-	2.24702	0.0976727
Acc13288	4.53137	0.00632072	0.0404283	-	AT3G47510	0.018	0	transmembrane protein	-	2.5644	0.111533
Acc09042	4.53059	4.93876e-06	0.000169706	-	AT2G45400	1.3e-109	BEN1	NAD(P)-binding Rossmann-fold superfamily protein	-	3.90416	0.167674
Acc27995	4.52939	1.62759e-07	9.94388e-06	-	AT5G62170	4.05e-96	TRM25	LOW protein: M-phase inducer phosphatase-like protein	-	2.78802	0.120642
Acc31159	4.52539	4.46785e-09	5.00099e-07	-	AT2G01660	1.6e-109	PDLP6	plasmodesmata-located protein 6	-	10.8109	0.46899
Acc28843	4.52494	3.03055e-07	1.65292e-05	-	AT4G11610	0	0	C2 calcium/lipid-binding plant phosphoribosyltransferase family protein	-	3.93814	0.170739
Acc28097	4.5236	0.00411767	0.0297213	-	NA	NA	NA	NA	-	1.55336	0.0678829
Acc08462	4.50566	7.49278e-06	0.000238861	-	AT2G36830	6.05e-116	GAMMA-TIP	gamma tonoplast intrinsic protein	-	14.9426	0.655597
Acc32654	4.49352	0.000980547	0.0104529	-	AT2G41940	3.4e-43	ZFP8	zinc finger protein 8	-	1.09416	0.0481907
Acc32191	4.49116	0.00109093	0.0113178	-	AT4G33650	2	DRP3A	dynamin-related protein 3A	-	1.88658	0.0843251
Acc10396	4.48627	0.000100457	0.00188703	-	AT5G66230	5.05e-65	0	Chalcone-flavanone isomerase family protein	-	5.55911	0.246848
Acc29633	4.47984	0.00197775	0.0174397	-	AT5G13180	3.8e-66	NAC083	NAC domain containing protein 83	-	2.70786	0.120171
Acc23572	4.4772	2.15241e-05	0.000558654	-	AT1G75680	0	GH9B7	glycosyl hydrolase 9B7	-	1.99925	0.0900208
Acc27721	4.47423	5.59754e-05	0.00118584	-	AT2G39690	8.9e-145	0	ternary complex factor MIP1 leucine-zipper protein (Protein of unknown function, DUF547)	-	1.21048	0.0541676
Acc17043	4.46013	0.000241245	0.0036754	-	AT5G13460	1.1e-101	IQD11	IQ-domain 11	-	8.09826	0.36656
Acc23369	4.45302	7.21588e-08	5.25393e-06	-	AT2G06520	1.4e-30	PSBX	photosystem II subunit X	-	7.781	0.35173
Acc11847	4.45043	5.09842e-05	0.00109765	-	AT1G35180	2.01e-72	0	TRAM, LAG1 and CLN8 (TLC) lipid-sensing domain containing protein	-	2.09616	0.0961629
Acc22631	4.44875	3.17477e-13	1.07008e-10	-	AT5G17540	1.1e-121	0	HXXXD-type acyl-transferase family protein	-	15.9102	0.72905
Acc17109	4.4471	0.00224468	0.0191241	-	AT2G44480	0	BGLU17	beta glucosidase 17	-	1.98326	0.0902656
Acc20100	4.44545	1.29713e-09	1.71415e-07	-	AT4G10550	0	0	Subtilase family protein	-	5.67344	0.260894
Acc30717	4.43943	2.69133e-07	1.50624e-05	-	AT3G47600	7.9e-102	MYB94	myb domain protein 94	-	3.05951	0.140945
Acc23548	4.43792	1.62506e-05	0.000448882	-	AT1G20080	0	SYTB	Calcium-dependent lipid-binding (CaLB domain) family protein	-	1.72894	0.0801966
Acc26943	4.43709	6.57135e-05	0.0013465	-	AT1G16630	2.6e-05	0	transmembrane protein	-	3.46317	0.15906
Acc10053	4.43522	0.00079306	0.00888026	-	AT1G19250	3.5e-132	FMO1	flavin-dependent monooxygenase 1	-	4.09241	0.188093
Acc04262	4.42975	5.46826e-12	1.37846e-09	-	AT4G16380	2.6e-26	0	Heavy metal transport/detoxification superfamily protein	-	13.9981	0.650233
Acc01411	4.42545	1.24178e-10	2.09275e-08	-	AT5G23870	0	0	Pectinacetylesterase family protein	-	3.9513	0.184272
Acc06226	4.42428	1.49855e-06	6.30484e-05	-	AT1G70370	0	PG2	polygalacturonase 2	-	10.4902	0.487318
Acc13383	4.4198	3.32397e-06	0.000122197	-	AT3G26760	6.7e-81	0	NAD(P)-binding Rossmann-fold superfamily protein	-	6.06967	0.282383
Acc20182	4.41676	0.000223578	0.00346073	-	AT3G61220	2.2e-124	SDR1	NAD(P)-binding Rossmann-fold superfamily protein	-	2.24606	0.105568
Acc29913	4.41295	1.66533e-11	3.78459e-09	-	AT4G13710	0	0	Pectin lyase-like superfamily protein	-	17.4774	0.821136
Acc21316	4.41257	3.90428e-06	0.000139989	-	AT2G34500	0	CYP710A1	cytochrome P450, family 710, subfamily A, polypeptide 1	-	3.37914	0.15789
Acc30882	4.41248	0.000162423	0.00271138	-	AT1G49000	5.8e-11	0	transmembrane protein	-	2.48196	0.115817
Acc19156	4.41095	2.19387e-12	6.38949e-10	-	AT5G41040	0	RWP1	HXXXD-type acyl-transferase family protein	-	4.73572	0.221939
Acc18748	4.4053	5.77019e-08	4.43831e-06	-	AT2G10940	4.1e-59	0	Bifunctional inhibitor/lipid-transfer protein/seed storage 2S albumin superfamily protein	-	25.0306	1.17992
Acc08464	4.39976	2.01057e-05	0.000527674	-	AT3G53190	0	0	Pectin lyase-like superfamily protein	-	18.1051	0.85569
Acc08395	4.39925	1.87212e-08	1.70699e-06	-	AT5G06270	4.1e-32	0	hypothetical protein	-	3.4959	0.166246
Acc05393	4.39598	0.00359093	0.0269234	-	AT4G38062	4.3e-179	0	basic helix loop helix (bHLH) DNA-binding superfamily protein	-	1.14626	0.0540717
Acc21066	4.39448	0.00612798	0.0396607	-	AT3G19550	7e-25	0	glutamate racemase	-	1.2489	0.0568286
Acc10946	4.38976	5.33139e-08	4.16487e-06	-	AT2G02540	3.6e-75	HB21	homeobox protein 21	-	5.95249	0.283042
Acc22503	4.38904	3.54391e-05	0.00083208	-	AT2G26650	0	KT1	K+ transporter 1	-	3.08592	0.147454
Acc08450	4.38711	0.00246204	0.020391	-	AT2G27930	4.7e-69	0	PLATZ transcription factor family protein	-	1.42704	0.0695893
Acc27125	4.38186	0.00081336	0.0090535	-	AT4G37580	1.6e-75	HLS1	Acyl-CoA N-acyltransferases (NAT) superfamily protein	-	5.13693	0.245208
Acc03141	4.38123	2.29708e-05	0.000584956	-	AT5G03040	1.4e-129	iqd2	IQ-domain 2	-	1.4301	0.0682933
Acc21456	4.37818	9.08728e-05	0.00174632	-	AT1G09240	6e-141	NAS3	nicotianamine synthase 3	-	2.45795	0.118286
Acc30415	4.37235	3.07434e-07	1.67078e-05	-	AT3G20820	0	0	Leucine-rich repeat (LRR) family protein	-	10.4807	0.505011
Acc24774	4.36167	3.30888e-05	0.000788782	-	AT5G03170	5.7e-57	FLA11	FASCICLIN-like arabinogalactan-protein 11	-	2.58905	0.124918
Acc17354	4.35746	1.16323e-10	1.98265e-08	-	AT5G60200	3e-26	TMO6	TARGET OF MONOPTEROS 6	-	3.59199	0.175246
Acc25530	4.35443	0.000997919	0.0106059	-	AT2G47880	3.4e-50	0	Glutaredoxin family protein	-	4.0875	0.201092
Acc10930	4.35283	0.000315993	0.0044713	-	AT5G26731	1e-14	0	hypothetical protein	-	2.64282	0.128782
Acc26541	4.35269	3.25029e-05	0.00077753	-	AT3G22200	0	POP2	Pyridoxal phosphate (PLP)-dependent transferases superfamily protein	-	3.14865	0.153516
Acc01754	4.34956	5.05129e-08	3.98759e-06	-	AT4G31980	1.8e-38	0	PPPDE thiol peptidase family protein	-	5.33127	0.261591
Acc10794	4.34625	0.000111795	0.00204615	-	AT4G38660	1.08e-143	0	Pathogenesis-related thaumatin superfamily protein	-	3.71741	0.181806
Acc24813	4.33872	0.000638797	0.00762237	-	AT2G37300	1.5e-10	ABCI16	transmembrane protein	-	2.05037	0.100691
Acc00457	4.32743	1.08521e-06	4.80149e-05	-	AT2G45050	1e-71	GATA2	GATA transcription factor 2	-	3.27117	0.162322
Acc33644	4.32653	6.13812e-05	0.0012725	-	AT1G48930	0	GH9C1	glycosyl hydrolase 9C1	-	1.59983	0.0805749
Acc20158	4.32478	0.000502513	0.00635513	-	AT5G57770	1.5e-94	0	auxin canalization protein (DUF828)	-	1.69367	0.0833466
Acc17732	4.32177	7.07476e-11	1.30202e-08	-	AT5G51260	4.2e-86	0	HAD superfamily, subfamily IIIB acid phosphatase	-	92.7781	4.64488
Acc22969	4.31529	0.000129304	0.002275	-	AT3G52500	1.9e-176	0	Eukaryotic aspartyl protease family protein	-	7.87695	0.394839
Acc25933	4.31141	0.000586432	0.00715114	-	AT5G62550	2.8e-12	0	microtubule-associated futsch-like protein	-	5.10608	0.256084
Acc14516	4.3041	2.07414e-05	0.000540573	-	AT2G12462	6.5e-39	0	sterile alpha motif (SAM) domain protein	-	5.10167	0.256154
Acc13647	4.30225	1.30449e-08	1.25423e-06	-	AT1G05170	0	0	Galactosyltransferase family protein	-	4.87424	0.246073
Acc03976	4.3019	0.00714532	0.0440949	-	AT1G23050	0.000605	0	hydroxyproline-rich glycoprotein family protein	-	1.68455	0.0841622
Acc15738	4.30184	9.3491e-08	6.48111e-06	-	AT4G11910	3.4e-22	0	STAY-GREEN-like protein	-	7.94452	0.405608
Acc21702	4.29666	0.000123547	0.00220605	-	AT2G42790	6	CSY3	citrate synthase 3	-	18.2473	0.928469
Acc23788	4.29369	0.00234787	0.0197398	-	AT1G47210	1.3e-149	CYCA3%3B2	cyclin-dependent protein kinase 3%3B2	-	3.17602	0.160882
Acc16501	4.27814	5.29822e-10	7.82935e-08	-	AT2G29660	1.4e-111	0	zinc finger (C2H2 type) family protein	-	8.53668	0.440396
Acc19607	4.27407	0.000134814	0.00235125	-	AT1G03470	2.02e-53	NET3A	Kinase interacting (KIP1-like) family protein	-	7.27457	0.374531
Acc23463	4.2709	0.00219162	0.018768	-	AT1G76420	2e-94	CUC3	NAC (No Apical Meristem) domain transcriptional regulator superfamily protein	-	1.05994	0.0547325
Acc21661	4.27041	1.09842e-05	0.000325938	-	AT4G27230	8.9e-78	HTA2	histone H2A 2	-	9.90367	0.511461
Acc03560	4.26568	8.71656e-08	6.11733e-06	-	AT4G12420	0	SKU5	Cupredoxin superfamily protein	-	16.0013	0.831024
Acc15260	4.26094	2.12851e-06	8.3904e-05	-	AT4G02290	0	GH9B13	glycosyl hydrolase 9B13	-	90.1119	4.69438
Acc30447	4.2583	0.000248325	0.00375467	-	AT1G55230	4.8e-107	0	proteinase inhibitor I4, serpin (DUF716)	-	5.33358	0.277276
Acc00256	4.25038	6.92449e-10	9.98658e-08	-	AT4G13710	0	0	Pectin lyase-like superfamily protein	-	5.0266	0.263812
Acc00126	4.24931	6.93264e-05	0.00140422	-	AT3G50120	5.5e-42	0	transmembrane protein, putative (DUF247)	-	5.49411	0.28744
Acc28744	4.24745	0.00276773	0.0221522	-	AT4G10630	8.3e-104	0	Glutaredoxin family protein	-	5.23427	0.274198
Acc04876	4.24699	2.40461e-05	0.000608723	-	AT4G24660	1.9e-74	HB22	homeobox protein 22	-	25.2363	1.32682
Acc26360	4.24613	0.000254678	0.0038161	-	AT4G27230	8.9e-78	HTA2	histone H2A 2	-	29.5904	1.55438
Acc20707	4.24181	3.33723e-07	1.79306e-05	-	AT2G34190	0	0	Xanthine/uracil permease family protein	-	4.15555	0.219547
Acc17427	4.24013	0.000270837	0.00398067	-	AT5G54630	8.5e-167	0	zinc finger protein-like protein	-	2.73962	0.143913
Acc26621	4.23451	0.000645752	0.0076718	-	AT1G18550	0	0	ATP binding microtubule motor family protein	-	3.85319	0.203831
Acc06766	4.23247	1.06074e-06	4.72106e-05	-	AT5G64080	1.3e-39	XYP1	Bifunctional inhibitor/lipid-transfer protein/seed storage 2S albumin superfamily protein	-	32.3961	1.72108
Acc11171	4.22931	2.85243e-07	1.57582e-05	-	AT4G34500	0	0	Protein kinase superfamily protein	-	7.41338	0.395314
Acc08698	4.22801	1.94365e-07	1.13878e-05	-	AT5G01580	1.9e-77	OSH1	gamma interferon responsive lysosomal thiol (GILT) reductase family protein	-	3.62668	0.192706
Acc27837	4.22229	7.14451e-11	1.30684e-08	-	AT2G40320	0	TBL33	TRICHOME BIREFRINGENCE-LIKE 33	-	4.72455	0.254328
Acc09494	4.22171	8.5425e-07	3.9226e-05	-	AT1G55020	0	LOX1	lipoxygenase 1	-	1.76012	0.0942812
Acc23489	4.22056	0.000185045	0.00299728	-	AT1G76310	0	CYCB2%3B4	CYCLIN B2%3B4	-	6.36884	0.340359
Acc32211	4.21967	1.36208e-06	5.79568e-05	-	AT5G60700	0	0	glycosyltransferase family protein 2	-	5.63576	0.302796
Acc05410	4.2147	1.58119e-07	9.72209e-06	-	AT5G65380	0	0	MATE efflux family protein	-	9.15541	0.492364
Acc04794	4.20579	1.48472e-06	6.26106e-05	-	AT4G33800	3.8e-20	0	hypothetical protein	-	10.4415	0.564663
Acc08718	4.20516	2.10928e-06	8.33652e-05	-	AT5G01750	9e-48	0	LURP-one-like protein (DUF567)	-	19.3655	1.05037
Acc13729	4.20229	4.7704e-11	9.29236e-09	-	AT5G54690	0	GAUT12	galacturonosyltransferase 12	-	2.56587	0.138516
Acc01779	4.1949	0.00602472	0.0391868	-	AT2G40110	1.9e-68	0	Yippee family putative zinc-binding protein	-	2.06201	0.111423
Acc13738	4.18824	1.33668e-08	1.27295e-06	-	AT5G54590	0	CRLK1	Protein kinase superfamily protein	-	2.28248	0.12487
Acc13603	4.18196	5.33106e-06	0.000180849	-	AT3G07880	3.4e-113	SCN1	Immunoglobulin E-set superfamily protein	-	3.87517	0.214481
Acc17193	4.18071	3.59778e-05	0.00083924	-	AT2G44740	8e-99	CYCP4%3B1	cyclin p4%3B1	-	4.03524	0.220901
Acc01416	4.17885	2.79497e-07	1.55266e-05	-	AT1G63300	0	0	Myosin heavy chain-related protein	-	1.30583	0.0720727
Acc08706	4.175	2.64685e-06	0.000101276	-	AT3G51740	0	IMK2	inflorescence meristem receptor-like kinase 2	-	7.79383	0.430559
Acc12296	4.17305	0.000474328	0.00607812	-	AT1G44110	0	CYCA1%3B1	Cyclin A1%3B1	-	7.16408	0.395731
Acc10156	4.17145	0.000150539	0.00255274	-	AT1G69770	0	CMT3	chromomethylase 3	-	10.8888	0.602788
Acc25936	4.16908	4.60009e-14	1.89032e-11	-	AT5G03170	1.4e-74	FLA11	FASCICLIN-like arabinogalactan-protein 11	-	9.31655	0.518994
Acc17981	4.16342	0.000103837	0.00194171	-	AT5G50915	5.2e-35	0	basic helix-loop-helix (bHLH) DNA-binding superfamily protein	-	1.54171	0.085528
Acc17282	4.1633	7.12827e-05	0.0014332	-	AT3G05470	0	0	Actin-binding FH2 (formin homology 2) family protein	-	1.68381	0.0936185
Acc26076	4.15852	1.72432e-07	1.03452e-05	-	AT4G03400	0	DFL2	Auxin-responsive GH3 family protein	-	7.2499	0.405718
Acc19616	4.15646	1.70706e-06	7.03014e-05	-	AT1G03010	0	0	Phototropic-responsive NPH3 family protein	-	2.33563	0.131025
Acc12960	4.15211	4.79893e-05	0.00105233	-	AT5G20630	2.08e-94	GER3	germin 3	-	4.82039	0.268934
Acc24440	4.13612	0.00630221	0.0403875	-	AT5G66170	3.6e-49	STR18	sulfurtransferase 18	-	1.48233	0.082981
Acc04260	4.1349	0.00151197	0.0143941	-	AT1G05440	2.7e-81	0	C-8 sterol isomerase	-	3.61637	0.204554
Acc04911	4.13389	0.000196837	0.00313914	-	AT1G34640	2.2e-33	0	peptidase	-	4.23829	0.239571
Acc06324	4.1325	0.00185604	0.0166749	-	AT1G26945	2.1e-41	KDR	basic helix-loop-helix (bHLH) DNA-binding superfamily protein	-	1.97198	0.11354
Acc09902	4.13016	3.79536e-05	0.000874889	-	AT4G28950	4.3e-133	ROP9	RHO-related protein from plants 9	-	7.19962	0.409742
Acc13049	4.12915	0.000360356	0.00495563	-	AT5G56580	0	MKK6	MAP kinase kinase 6	-	3.38041	0.191924
Acc08339	4.12751	1.91454e-07	1.13056e-05	-	AT1G01200	1.6e-108	RABA3	RAB GTPase homolog A3	-	9.49053	0.541615
Acc11383	4.12366	3.48992e-07	1.85621e-05	-	AT5G51160	4.4e-41	0	Ankyrin repeat family protein	-	6.45938	0.36881
Acc02977	4.11948	4.50622e-14	1.87747e-11	-	AT5G01210	0	0	HXXXD-type acyl-transferase family protein	-	16.3041	0.938357
Acc33387	4.11287	3.04573e-06	0.000113639	-	AT2G34210	0.012	0	Transcription elongation factor Spt5	-	16.928	0.977042
Acc28394	4.11113	3.53111e-06	0.000128707	-	AT1G70710	0	GH9B1	glycosyl hydrolase 9B1	-	33.577	1.94035
Acc00230	4.111	0.000259682	0.00386023	-	AT5G16490	4e-41	RIC4	ROP-interactive CRIB motif-containing protein 4	-	3.07325	0.17957
Acc17754	4.11094	4.57311e-05	0.00101094	-	AT4G32890	1.04e-80	GATA9	GATA transcription factor 9	-	1.96843	0.113507
Acc30102	4.1061	0.00828521	0.0491088	-	AT5G22860	0	0	Serine carboxypeptidase S28 family protein	-	1.02134	0.0600067
Acc15881	4.10074	0.000618428	0.00743551	-	AT3G60190	0	DL1E	DYNAMIN-like 1E	-	5.38893	0.313024
Acc29524	4.09368	2.1002e-06	8.31157e-05	-	AT4G32830	0	AUR1	ataurora1	-	14.9696	0.875147
Acc29055	4.09085	0.00152418	0.0144783	-	AT2G24490	3.5e-92	RPA2	replicon protein A2	-	5.28303	0.308529
Acc17444	4.08557	2.01047e-06	8.08448e-05	-	AT4G04890	0	PDF2	protodermal factor 2	-	8.30565	0.488513
Acc03561	4.08263	9.56441e-05	0.00181936	-	AT1G12240	4.1e-82	ATBETAFRUCT4	Glycosyl hydrolases family 32 protein	-	12.9469	0.76816
Acc17172	4.06966	1.90177e-07	1.12523e-05	-	AT1G02205	0	CER1	Fatty acid hydroxylase superfamily	-	12.2939	0.735008
Acc02419	4.06935	2.93365e-09	3.46471e-07	-	AT3G27960	0	KLCR2	Tetratricopeptide repeat (TPR)-like superfamily protein	-	1.97335	0.117989
Acc05211	4.06869	1.99457e-06	8.05292e-05	-	AT5G66230	3.03e-74	0	Chalcone-flavanone isomerase family protein	-	12.606	0.749278
Acc30032	4.06806	1.04123e-09	1.41334e-07	-	AT3G11600	1.2e-22	0	E3 ubiquitin-protein ligase	-	28.6697	1.71041
Acc06876	4.06193	0.000104083	0.00194414	-	AT4G33800	2.6e-21	0	hypothetical protein	-	2.69779	0.161404
Acc30580	4.06042	3.31148e-09	3.87721e-07	-	AT5G14370	2.3e-50	0	CCT motif family protein	-	7.52845	0.451994
Acc01090	4.06011	1.25674e-07	8.04012e-06	-	AT5G42180	3.1e-162	PER64	Peroxidase superfamily protein	-	16.7555	1.0029
Acc25036	4.05789	4.12546e-05	0.000936833	-	AT4G21760	0	BGLU47	beta-glucosidase 47	-	2.061	0.123977
Acc12084	4.05585	3.0822e-06	0.000114857	-	AT1G49890	1.4e-163	QWRF2	QWRF motif protein (DUF566)	-	2.67376	0.160679
Acc22253	4.05313	0.00401958	0.0291973	-	AT2G25735	0.00027	0	hypothetical protein	-	1.27196	0.0782062
Acc22566	4.0518	0.000593187	0.0072054	-	AT5G25830	1.1e-90	GATA12	GATA transcription factor 12	-	1.05683	0.0634302
Acc07122	4.0353	9.75718e-08	6.69784e-06	-	AT4G38690	0	0	PLC-like phosphodiesterases superfamily protein	-	5.82717	0.356451
Acc26150	4.033	2.6073e-06	0.000100018	-	AT5G65360	3.9e-94	0	Histone superfamily protein	-	9.97425	0.608262
Acc25126	4.02804	0.000518727	0.00651896	-	AT5G65360	7.3e-95	0	Histone superfamily protein	-	29.1579	1.78169
Acc00555	4.02678	0.000139079	0.00240189	-	AT5G67270	5.7e-135	EB1C	end binding protein 1C	-	4.47549	0.273066
Acc11080	4.02631	0.000480313	0.00613042	-	AT3G09270	2.9e-60	GSTU8	glutathione S-transferase TAU 8	-	4.32725	0.264315
Acc26148	4.02047	2.79373e-05	0.000686937	-	AT5G12900	0	0	DNA double-strand break repair RAD50 ATPase	-	3.31401	0.203885
Acc24886	4.01952	0.000580641	0.00709686	-	AT5G02370	0	0	ATP binding microtubule motor family protein	-	6.54834	0.402612
Acc31968	4.01871	1.21057e-06	5.24788e-05	-	AT5G21105	0	0	Plant L-ascorbate oxidase	-	2.52973	0.156034
Acc08991	4.01448	8.81442e-06	0.000274005	-	AT3G60390	3.6e-87	HAT3	homeobox-leucine zipper protein 3	-	3.78949	0.234024
Acc03794	4.01421	2.92519e-05	0.000713993	-	AT3G01470	4.3e-81	HB-1	homeobox 1	-	4.4077	0.273786
Acc19508	4.01359	0.0044139	0.0313318	-	AT3G54560	1.7e-76	HTA11	histone H2A 11	-	32.0108	1.97806
Acc16217	4.00827	0.000848086	0.00935327	-	AT3G52110	7.7e-77	0	interferon-activable protein	-	3.29839	0.203784
Acc23188	4.00598	0.00288235	0.0228561	-	AT2G42260	6.4e-71	UVI4	uv-b-insensitive 4	-	1.74047	0.107663
Acc14128	4.00159	0.00213078	0.0184151	-	AT1G69530	1.1e-147	EXPA1	expansin A1	-	101.274	6.31212
Acc10022	4.00086	7.58834e-08	5.47199e-06	-	AT2G16890	8e-104	0	UDP-Glycosyltransferase superfamily protein	-	4.43037	0.278991
Acc17395	3.99968	1.63656e-07	9.97833e-06	-	AT4G05150	1.4e-98	0	Octicosapeptide/Phox/Bem1p family protein	-	5.37219	0.335114
Acc07259	3.99182	3.96091e-07	2.07321e-05	-	AT5G09220	0	AAP2	amino acid permease 2	-	3.46648	0.217777
Acc20675	3.99162	2.04726e-05	0.000535895	-	AT5G65360	7.3e-95	0	Histone superfamily protein	-	52.6474	3.30288
Acc07243	3.99065	3.97199e-10	6.01777e-08	-	AT4G35100	0	PIP3	plasma membrane intrinsic protein 3	-	36.0983	2.2733
Acc06968	3.98443	0.000117243	0.00212254	-	AT1G49620	3.2e-23	ICK5	Cyclin-dependent kinase inhibitor family protein	-	4.30885	0.273736
Acc08766	3.9771	3.35254e-05	0.000795017	-	AT2G33400	1.8e-19	0	FK506-binding nuclear-like protein	-	8.0596	0.509719
Acc03042	3.97565	1.20445e-05	0.000350788	-	AT5G58350	0	WNK4	with no lysine (K) kinase 4	-	1.40126	0.0893369
Acc28451	3.97117	8.17087e-05	0.00159925	-	AT1G71140	0	0	MATE efflux family protein	-	2.27615	0.145838
Acc03229	3.97114	6.25243e-05	0.00129085	-	AT4G27590	9.1e-48	0	Heavy metal transport/detoxification superfamily protein	-	2.5362	0.163498
Acc25970	3.97047	3.90757e-05	0.000895488	-	AT2G28085	8.5e-36	0	SAUR-like auxin-responsive protein family	-	3.78738	0.240437
Acc27867	3.9684	1.21032e-07	7.84175e-06	-	AT2G40610	1.2e-149	EXPA8	expansin A8	-	20.0092	1.277
Acc08757	3.96746	3.59363e-05	0.000838923	-	AT4G14330	1.03e-38	0	P-loop containing nucleoside triphosphate hydrolases superfamily protein	-	3.21841	0.205013
Acc15099	3.96739	0.000127129	0.0022486	-	AT5G65360	1.01e-94	0	Histone superfamily protein	-	42.2496	2.69538
Acc04544	3.96624	7.65074e-12	1.82148e-09	-	AT1G75800	1.5e-137	0	Pathogenesis-related thaumatin superfamily protein	-	5.95955	0.381548
Acc17318	3.96107	5.84847e-07	2.90468e-05	-	AT2G33810	4.5e-43	SPL3	squamosa promoter binding protein-like 3	-	35.8614	2.29917
Acc32832	3.96056	3.43294e-07	1.83241e-05	-	AT1G60060	2.6e-138	0	Serine/threonine-protein kinase WNK (With No Lysine)-like protein	-	5.19557	0.333255
Acc05579	3.95804	2.05203e-13	7.15775e-11	-	AT3G27170	0	CLC-B	chloride channel B	-	10.2596	0.66174
Acc31466	3.95754	9.515e-08	6.54658e-06	-	AT1G26480	1e-165	GRF12	general regulatory factor 12	-	12.6449	0.817116
Acc22184	3.95613	2.15183e-06	8.4712e-05	-	AT3G15550	0	0	trichohyalin	-	6.4295	0.413666
Acc23969	3.9518	6.10445e-05	0.00126793	-	AT4G08570	1.7e-60	0	Heavy metal transport/detoxification superfamily protein	-	7.47108	0.482323
Acc20356	3.94565	8.69291e-08	6.11733e-06	-	AT5G53730	2.06e-93	0	Late embryogenesis abundant (LEA) hydroxyproline-rich glycoprotein family	-	16.6261	1.07679
Acc05585	3.93761	1.43421e-07	8.9632e-06	-	AT5G14210	0	0	Leucine-rich repeat protein kinase family protein	-	3.38395	0.221448
Acc09296	3.92603	4.72032e-06	0.000163748	-	AT3G10270	6.1e-25	GYRB1	DNA gyrase subunit B	-	10.9583	0.719929
Acc20119	3.92413	3.7969e-05	0.000874889	-	AT2G46870	2.9e-23	NGA1	AP2/B3-like transcriptional factor family protein	-	1.08155	0.0717139
Acc28669	3.92234	0.000521634	0.0065418	-	AT2G26180	3.01e-159	IQD6	IQ-domain 6	-	6.18926	0.406786
Acc07553	3.922	7.14251e-07	3.39594e-05	-	AT2G46640	5.9e-16	0	NAD-dependent protein deacetylase HST1-like protein	-	4.87207	0.320609
Acc02975	3.92003	2.64996e-16	1.44534e-13	-	AT2G38080	0	IRX12	Laccase/Diphenol oxidase family protein	-	14.4267	0.954388
Acc30213	3.91071	0.000157911	0.00264934	-	AT5G02640	2.8e-33	0	hypothetical protein	-	1.84135	0.123343
Acc19459	3.90771	0.00283308	0.0225429	-	AT4G27280	5.9e-38	0	Calcium-binding EF-hand family protein	-	4.35066	0.288192
Acc02008	3.90674	1.59611e-08	1.50094e-06	-	AT4G13710	0	0	Pectin lyase-like superfamily protein	-	9.14994	0.609892
Acc05409	3.90572	0.00446566	0.0316169	-	AT4G24380	8.7e-96	0	dihydrofolate reductase	-	1.69951	0.114967
Acc04201	3.90099	7.10569e-09	7.29757e-07	-	AT1G06750	0	0	P-loop containing nucleoside triphosphate hydrolases superfamily protein	-	12.1885	0.816027
Acc29816	3.90084	0.000904576	0.00983525	-	AT3G48160	1e-125	DEL1	DP-E2F-like 1	-	4.77481	0.318509
Acc28624	3.88676	0.000706142	0.00818503	-	AT5G25880	0	NADP-ME3	NADP-malic enzyme 3	-	1.77011	0.119011
Acc05236	3.88512	0.00508882	0.0347179	-	AT3G51325	7.1e-15	0	RING/U-box superfamily protein	-	1.48433	0.101896
Acc31857	3.88474	5.51943e-07	2.78272e-05	-	AT5G05340	1.3e-159	PRX52	Peroxidase superfamily protein	-	11.574	0.782768
Acc21074	3.88115	4.49436e-09	5.01197e-07	-	AT4G37450	3.6e-09	AGP18	arabinogalactan protein 18	-	26.3088	1.7838
Acc24422	3.88087	0.00148185	0.0141885	-	AT3G51325	3.4e-15	0	RING/U-box superfamily protein	-	2.13703	0.146496
Acc19203	3.87535	2.57331e-05	0.00064142	-	AT1G78430	1.6e-88	RIP4	ROP interactive partner 2	-	2.51342	0.171085
Acc14400	3.87237	0.00194875	0.017275	-	AT2G42040	1.3e-09	0	WRC protein	-	2.06354	0.139976
Acc03299	3.87209	9.5011e-08	6.54658e-06	-	AT1G64970	2.4e-148	G-TMT	gamma-tocopherol methyltransferase	-	4.95915	0.340256
Acc26419	3.87084	3.3217e-09	3.87721e-07	-	AT5G53870	4e-47	ENODL1	early nodulin-like protein 1	-	8.00731	0.54654
Acc23492	3.86854	1.92847e-05	0.000510144	-	AT5G42330	4.8e-38	0	hypothetical protein	-	7.07578	0.482578
Acc28280	3.86821	0.00102581	0.0108315	-	AT3G20015	0	0	Eukaryotic aspartyl protease family protein	-	6.22632	0.425041
Acc04604	3.86802	4.956e-06	0.000170103	-	AT4G36360	0	BGAL3	beta-galactosidase 3	-	3.10797	0.212944
Acc18083	3.86758	0.000831362	0.00920605	-	AT4G12690	6.05e-87	0	DUF868 family protein (DUF868)	-	1.07703	0.0739123
Acc19571	3.86585	1.67416e-05	0.000459062	-	AT2G48150	6.8e-90	GPX4	glutathione peroxidase 4	-	3.29747	0.227993
Acc20590	3.86504	3.90294e-05	0.00089511	-	AT1G61680	1e-36	TPS14	terpene synthase 14	-	1.60246	0.110162
Acc05012	3.86322	0.000215032	0.00336316	-	AT1G44000	1.9e-78	0	STAY-GREEN-like protein	-	5.29651	0.362698
Acc08936	3.86191	0.000368439	0.00503152	-	AT5G48380	3.8e-76	BIR1	BAK1-interacting receptor-like kinase 1	-	7.13268	0.489056
Acc21834	3.85908	2.32792e-06	9.08099e-05	-	AT1G18370	0	HIK	ATP binding microtubule motor family protein	-	2.80008	0.192625
Acc30550	3.85825	2.0709e-08	1.83815e-06	-	AT3G27250	2.5e-55	0	hypothetical protein	-	2.86069	0.197308
Acc18238	3.85705	1.77536e-05	0.000480229	-	AT3G01280	1.6e-44	VDAC1	voltage dependent anion channel 1	-	4.15046	0.286126
Acc25948	3.85593	2.32104e-05	0.000590557	-	AT2G28410	2.02e-22	0	transmembrane protein	-	8.12308	0.560496
Acc14265	3.8533	0.000175935	0.00288715	-	AT3G25980	2.1e-133	MAD2	DNA-binding HORMA family protein	-	3.56757	0.247608
Acc22096	3.85307	6.92131e-14	2.73192e-11	-	AT3G48770	0	0	ATP/DNA binding protein	-	11.0604	0.764609
Acc07612	3.85141	6.02768e-05	0.00125918	-	AT1G01580	0	FRO2	ferric reduction oxidase 2	-	2.46522	0.170479
Acc00061	3.85068	0.0029536	0.0232186	-	AT5G03570	7.8e-138	IREG2	iron regulated 2	-	1.24323	0.0857799
Acc12777	3.85044	0.00092487	0.00998713	-	AT1G72670	9e-88	iqd8	IQ-domain 8	-	1.80272	0.124142
Acc27841	3.84885	5.29199e-06	0.000179856	-	AT3G56100	0	MRLK	meristematic receptor-like kinase	-	3.03649	0.210286
Acc12599	3.84771	0.0022303	0.0190232	-	AT3G15990	0	SULTR3%3B4	sulfate transporter 3%3B4	-	2.32595	0.160986
Acc05944	3.84194	5.36976e-10	7.89618e-08	-	AT4G37820	1.8e-24	0	transmembrane protein	-	1.9705	0.137705
Acc13602	3.84114	2.25288e-27	7.50909e-24	-	AT5G66820	1	0	transmembrane protein	-	828.166	57.9048
Acc21311	3.84007	1.01909e-08	9.99044e-07	-	AT5G46240	0	KAT1	1	-	4.36923	0.305262
Acc14099	3.83817	4.21016e-06	0.000148935	-	AT1G26480	1.2e-164	GRF12	general regulatory factor 12	-	7.97433	0.556524
Acc12929	3.83766	6.02307e-11	1.13635e-08	-	AT5G20740	1.5e-55	0	Plant invertase/pectin methylesterase inhibitor superfamily protein	-	15.4803	1.08178
Acc16343	3.83602	3.57695e-05	0.000836983	-	AT4G35160	5.7e-125	0	O-methyltransferase family protein	-	4.51916	0.316941
Acc28557	3.83193	5.72236e-06	0.000192228	-	AT1G13230	1.4e-155	0	Leucine-rich repeat (LRR) family protein	-	6.62099	0.463833
Acc03212	3.82983	1.47668e-05	0.00041361	-	AT4G33270	0	CDC20.1	Transducin family protein / WD-40 repeat family protein	-	24.4857	1.71923
Acc30999	3.8275	8.78086e-05	0.00169941	-	AT5G67130	0	0	PLC-like phosphodiesterases superfamily protein	-	1.713	0.121536
Acc08411	3.82313	8.89067e-06	0.000275545	-	AT5G22400	8.1e-149	0	Rho GTPase activating protein with PAK-box/P21-Rho-binding domain-containing protein	-	4.29687	0.302335
Acc16022	3.8194	9.49992e-05	0.00181015	-	AT3G60900	1.7e-169	FLA10	FASCICLIN-like arabinogalactan-protein 10	-	12.3208	0.870785
Acc26420	3.81618	3.04504e-11	6.38776e-09	-	AT3G23560	0	ALF5	MATE efflux family protein	-	3.30379	0.233837
Acc32706	3.80945	1.89787e-06	7.73537e-05	-	AT5G13210	0	0	Uncharacterized conserved protein UCP015417, vWA	-	7.2827	0.520989
Acc26402	3.80911	4.64947e-11	9.29236e-09	-	AT4G27435	4e-82	0	fiber (DUF1218)	-	8.29058	0.59436
Acc27197	3.80424	1.52919e-06	6.4068e-05	-	AT4G15920	7.3e-96	SWEET17	Nodulin MtN3 family protein	-	4.41116	0.316041
Acc31724	3.80332	0.002105	0.0182502	-	AT1G07410	7	RABA2b	RAB GTPase homolog A2B	-	1.35403	0.0963632
Acc01299	3.80229	0.000653852	0.00773128	-	AT4G27660	1.7e-43	0	hypothetical protein	-	1.91613	0.136313
Acc07748	3.79942	7.02356e-05	0.00141595	-	AT5G65360	7.3e-95	0	Histone superfamily protein	-	75.8201	5.43686
Acc23937	3.79759	8.28849e-07	3.8311e-05	-	AT1G22330	2.7e-68	0	RNA-binding (RRM/RBD/RNP motifs) family protein	-	4.85565	0.34932
Acc23376	3.79665	6.18311e-19	5.15225e-16	-	AT5G20630	7.2e-101	GER3	germin 3	-	37.4271	2.69469
Acc31332	3.79598	0.00143562	0.0138386	-	AT3G18280	3.8e-26	0	Bifunctional inhibitor/lipid-transfer protein/seed storage 2S albumin superfamily protein	-	4.32612	0.309457
Acc21660	3.79541	0.00268907	0.0217079	-	AT4G21270	0	ATK1	kinesin 1	-	3.4284	0.246055
Acc20754	3.79398	0.0033998	0.025872	-	AT4G18260	1.7e-77	0	Cytochrome b561/ferric reductase transmembrane protein family	-	1.27732	0.0915361
Acc27765	3.79085	0.00040223	0.00538185	-	AT5G05940	0	ROPGEF5	ROP guanine nucleotide exchange factor 5	-	6.45592	0.465517
Acc10415	3.7908	4.01134e-05	0.000916467	-	AT5G66330	4.5e-171	0	Leucine-rich repeat (LRR) family protein	-	1.98257	0.144099
Acc10699	3.77801	1.94376e-14	8.57485e-12	-	AT3G62020	2.3e-104	GLP10	germin-like protein 10	-	41.331	3.01819
Acc32082	3.7721	1.24387e-05	0.000359416	-	AT3G11600	1.1e-25	0	E3 ubiquitin-protein ligase	-	25.7665	1.88201
Acc32949	3.77198	3.79982e-07	2.00213e-05	-	AT1G23040	2.8e-05	0	hydroxyproline-rich glycoprotein family protein	-	6.84742	0.501221
Acc13556	3.77127	0.00132075	0.01302	-	AT5G48310	0	0	portal protein	-	2.04041	0.148968
Acc22129	3.77098	5.21811e-05	0.00111777	-	AT1G16070	4.07e-149	TLP8	tubby like protein 8	-	6.25838	0.457551
Acc22544	3.76793	1.03587e-07	7.03033e-06	-	AT4G32730	0	PC-MYB1	Homeodomain-like protein	-	1.74693	0.128261
Acc13416	3.76373	3.75674e-06	0.000135288	-	AT3G52720	5.8e-85	ACA1	alpha carbonic anhydrase 1	-	8.37393	0.616869
Acc14490	3.7608	3.54263e-05	0.00083208	-	AT2G10940	5.06e-52	0	Bifunctional inhibitor/lipid-transfer protein/seed storage 2S albumin superfamily protein	-	48.5044	3.5736
Acc00528	3.7537	0.000320896	0.0045364	-	AT3G49900	1.2e-123	0	Phototropic-responsive NPH3 family protein	-	2.1827	0.161023
Acc06696	3.75363	0.00250692	0.0206714	-	AT5G23170	3.5e-86	0	Protein kinase superfamily protein	-	1.09564	0.0811382
Acc08160	3.74792	1.25702e-07	8.04012e-06	-	AT1G70370	0	PG2	polygalacturonase 2	-	11.4379	0.850955
Acc21894	3.74791	0.00177882	0.0161995	-	AT1G74160	0	TRM4	LONGIFOLIA protein	-	2.16527	0.160626
Acc07825	3.74728	0.000203832	0.00322497	-	AT3G05330	5.04e-98	ATN	cyclin family	-	3.06412	0.226984
Acc27203	3.74418	2.52611e-05	0.000631532	-	AT3G06890	7e-23	0	transmembrane protein	-	6.56644	0.488736
Acc20325	3.74375	2.65894e-05	0.000657024	-	AT5G53486	4.08e-05	0	transmembrane protein	-	10.6081	0.791072
Acc29222	3.74262	5.92814e-05	0.00124185	-	AT4G31840	3.6e-59	ENODL15	early nodulin-like protein 15	-	62.3827	4.65291
Acc05374	3.73729	5.56905e-05	0.0011832	-	AT5G16720	7.1e-85	0	caldesmon-like protein (Protein of unknown function, DUF593)	-	1.42891	0.106693
Acc11533	3.73582	8.44526e-05	0.00164291	-	AT1G44110	0	CYCA1%3B1	Cyclin A1%3B1	-	7.89049	0.590953
Acc18993	3.73512	0.00675785	0.042477	-	AT4G28290	2.1e-11	0	hypothetical protein	-	1.63929	0.124022
Acc33730	3.73474	0.000998085	0.0106059	-	AT5G49690	1e-72	0	UDP-Glycosyltransferase superfamily protein	-	3.60689	0.271122
Acc24569	3.73467	8.22e-22	1.02743e-18	-	AT1G24020	2.3e-11	MLP423	MLP-like protein 423	-	97.0091	7.28946
Acc31378	3.72953	0.00118115	0.0120109	-	AT5G23420	8.9e-47	HMGB6	high-mobility group box 6	-	20.94	1.57413
Acc20514	3.728	1.57919e-05	0.000438228	-	AT4G17240	5.7e-81	0	structural maintenance of chromosomes protein	-	6.56613	0.494347
Acc13238	3.72365	4.04068e-05	0.000921766	-	AT5G06150	1.6e-161	CYC1BAT	Cyclin family protein	-	10.0148	0.756737
Acc21493	3.7163	4.89235e-07	2.49169e-05	-	AT1G56720	0	0	Protein kinase superfamily protein	-	19.7486	1.50183
Acc30665	3.71357	0.00165156	0.0153528	-	AT3G01330	2.6e-101	DEL3	DP-E2F-like protein 3	-	3.12114	0.236989
Acc11871	3.70533	0.00598183	0.0389416	-	AT1G76210	1.7e-39	0	DUF241 domain protein, putative (DUF241)	-	2.8369	0.215978
Acc13107	3.70502	0.00107028	0.0111829	-	AT4G13370	0	0	serine/arginine repetitive matrix protein, putative (DUF936)	-	3.01806	0.230789
Acc26993	3.70431	2.63144e-06	0.000100815	-	AT1G54180	2.3e-150	BRX-LIKE3	BREVIS RADIX-like 3	-	2.65691	0.204892
Acc07668	3.70377	0.00379951	0.0280734	-	AT1G65680	5.7e-125	EXPB2	expansin B2	-	2.96142	0.226517
Acc02774	3.70099	0.00115954	0.0118583	-	AT5G58300	0	0	Leucine-rich repeat protein kinase family protein	-	3.9502	0.302921
Acc04494	3.69758	0.000752078	0.00854577	-	AT5G42330	8.7e-41	0	hypothetical protein	-	11.9917	0.922645
Acc18926	3.69607	8.96511e-11	1.57272e-08	-	AT2G42570	4.06e-180	TBL39	TRICHOME BIREFRINGENCE-LIKE 39	-	11.1698	0.86176
Acc10736	3.69301	3.62101e-08	3.01731e-06	-	AT4G36360	0	BGAL3	beta-galactosidase 3	-	19.6657	1.51963
Acc33516	3.69232	0.000582846	0.00711608	-	AT2G36830	5.5e-127	GAMMA-TIP	gamma tonoplast intrinsic protein	-	2.13422	0.16442
Acc22861	3.68937	0.000131102	0.00229689	-	AT4G15830	9.4e-122	0	ARM repeat superfamily protein	-	19.0138	1.47101
Acc23380	3.68115	1.72917e-05	0.000470278	-	AT3G42725	7.09e-63	0	Putative membrane lipoprotein	-	26.3432	2.05011
Acc32697	3.68086	9.66761e-05	0.0018355	-	AT1G28110	0	SCPL45	serine carboxypeptidase-like 45	-	10.4536	0.81417
Acc05191	3.67997	4.13084e-08	3.38571e-06	-	AT4G36220	0	FAH1	ferulic acid 5-hydroxylase 1	-	7.71539	0.604969
Acc25981	3.67856	4.30396e-07	2.23374e-05	-	AT2G36830	1e-142	GAMMA-TIP	gamma tonoplast intrinsic protein	-	216.357	16.8845
Acc09281	3.67651	0.00170504	0.0157009	-	AT3G63470	0	scpl40	serine carboxypeptidase-like 40	-	1.21587	0.0955743
Acc15204	3.67541	0.000652264	0.00772163	-	AT3G23600	3.3e-116	0	alpha/beta-Hydrolases superfamily protein	-	6.31199	0.49244
Acc25817	3.67527	0.00178658	0.0162405	-	AT2G29680	1.4e-155	CDC6	cell division control 6	-	1.09617	0.0854237
Acc19251	3.67015	0.000796173	0.00890567	-	AT2G05760	0	0	Xanthine/uracil permease family protein	-	3.73576	0.292482
Acc29738	3.66229	6.04727e-06	0.000200465	-	AT1G02730	0	CSLD5	cellulose synthase-like D5	-	4.98334	0.393198
Acc32118	3.66202	8.32969e-08	5.92007e-06	-	AT1G08280	3.4e-164	0	Glycosyltransferase family 29 (sialyltransferase) family protein	-	5.35135	0.422585
Acc09487	3.66182	0.000401507	0.00537697	-	AT5G27550	0	0	P-loop containing nucleoside triphosphate hydrolases superfamily protein	-	6.84654	0.539865
Acc30017	3.66018	1.03361e-06	4.64165e-05	-	AT4G20430	0	0	Subtilase family protein	-	7.11076	0.562297
Acc04975	3.65851	7.63863e-05	0.00151418	-	AT1G76740	4.2e-14	0	hypothetical protein	-	2.20035	0.17388
Acc24852	3.65836	0.000165865	0.0027627	-	AT2G37460	3.1e-155	UMAMIT12	nodulin MtN21 /EamA-like transporter family protein	-	10.1586	0.802279
Acc16521	3.65656	1.22441e-20	1.31178e-17	-	AT3G47340	0	ASN1	glutamine-dependent asparagine synthase 1	-	236.622	18.7689
Acc32942	3.65497	2.17078e-07	1.24273e-05	-	AT1G15140	1.4e-85	0	FAD/NAD(P)-binding oxidoreductase	-	80.1481	6.36333
Acc05994	3.65175	2.03711e-06	8.14788e-05	-	AT2G23130	2.5e-07	AGP17	arabinogalactan protein 17	-	20.2096	1.60663
Acc10926	3.65062	1.8109e-09	2.25408e-07	-	AT3G05910	0	0	Pectinacetylesterase family protein	-	16.3428	1.30181
Acc02944	3.65019	6.5408e-05	0.00134115	-	AT5G02010	0	ROPGEF7	RHO guanyl-nucleotide exchange factor 7	-	2.83871	0.225602
Acc12738	3.64993	0.00368469	0.0274344	-	AT1G14520	0	MIOX1	myo-inositol oxygenase 1	-	9.94547	0.795682
Acc30361	3.64931	7.41311e-05	0.00148249	-	AT3G20060	8.1e-99	UBC19	ubiquitin-conjugating enzyme19	-	19.1664	1.52508
Acc23775	3.64802	1.05724e-05	0.000315574	-	AT4G34160	4.6e-102	CYCD3%3B1	CYCLIN D3%3B1	-	14.2184	1.13358
Acc24465	3.64782	1.7509e-09	2.19529e-07	-	AT4G36180	0	0	Leucine-rich receptor-like protein kinase family protein	-	4.17402	0.333066
Acc17300	3.64712	0.00100883	0.010686	-	AT5G65360	7.3e-95	0	Histone superfamily protein	-	23.4654	1.86776
Acc31723	3.64564	4.87936e-07	2.4893e-05	-	AT5G43860	4.8e-74	CLH2	chlorophyllase 2	-	40.548	3.23897
Acc00660	3.63673	6.70676e-05	0.00136957	-	AT2G10940	4.4e-43	0	Bifunctional inhibitor/lipid-transfer protein/seed storage 2S albumin superfamily protein	-	27.8538	2.23557
Acc03516	3.63506	1.13785e-09	1.53754e-07	-	AT5G51750	0	SBT1.3	subtilase 1.3	-	31.1147	2.50527
Acc06704	3.62995	1.97295e-08	1.78806e-06	-	AT1G15380	3.1e-59	GLYI4	Lactoylglutathione lyase / glyoxalase I family protein	-	6.68552	0.538218
Acc01102	3.62945	0.000256781	0.00383789	-	AT1G20610	3.9e-152	CYCB2%3B3	Cyclin B2%3B3	-	11.9652	0.965182
Acc24448	3.62705	0.000121681	0.00217792	-	AT5G66230	1.4e-81	0	Chalcone-flavanone isomerase family protein	-	26.5447	2.14453
Acc31736	3.62285	0.000631584	0.00754831	-	AT3G54560	2e-77	HTA11	histone H2A 11	-	22.8496	1.85079
Acc04763	3.62126	0.00272129	0.0218797	-	AT1G47210	5.9e-150	CYCA3%3B2	cyclin-dependent protein kinase 3%3B2	-	5.33922	0.432195
Acc06214	3.61882	0.00833907	0.0493403	-	AT1G67910	1.5e-17	0	hypothetical protein	-	1.34988	0.109949
Acc26735	3.61615	5.59286e-08	4.33526e-06	-	AT5G62890	0	0	Xanthine/uracil permease family protein	-	6.5078	0.53114
Acc30835	3.61525	0.000336825	0.00471273	-	AT5G16030	3.7e-67	0	mental retardation GTPase activating protein	-	7.41809	0.603607
Acc22684	3.61394	1.51587e-06	6.35987e-05	-	AT4G30110	0	HMA2	heavy metal atpase 2	-	15.6569	1.27815
Acc01761	3.60877	0.00465633	0.0325823	-	AT2G40070	2.2e-120	0	flocculation FLO11-like protein	-	2.69618	0.220229
Acc31642	3.60785	0.00137586	0.0134484	-	AT1G03440	0	0	Leucine-rich repeat (LRR) family protein	-	1.48523	0.121951
Acc14736	3.60757	0.000212396	0.00333236	-	AT3G25250	3.8e-159	AGC2-1	AGC (cAMP-dependent, cGMP-dependent and protein kinase C) kinase family protein	-	3.05258	0.251144
Acc19587	3.60603	1.33825e-05	0.000381241	-	AT1G03440	0	0	Leucine-rich repeat (LRR) family protein	-	5.18148	0.42507
Acc02720	3.59789	1.44953e-06	6.14167e-05	-	AT5G51600	0	PLE	Microtubule associated protein (MAP65/ASE1) family protein	-	6.81729	0.562806
Acc16675	3.59057	0.000148637	0.00252767	-	AT5G21105	0	0	Plant L-ascorbate oxidase	-	5.11335	0.423826
Acc20258	3.59	1.01912e-05	0.000307839	-	AT5G52860	0	ABCG8	ABC-2 type transporter family protein	-	4.2362	0.351245
Acc19449	3.58416	0.00116016	0.0118583	-	AT5G54250	0	CNGC4	cyclic nucleotide-gated cation channel 4	-	2.40961	0.199983
Acc13382	3.58036	1.32307e-09	1.73316e-07	-	AT1G52340	1.4e-85	ABA2	NAD(P)-binding Rossmann-fold superfamily protein	-	17.4719	1.46115
Acc14473	3.57957	6.87957e-06	0.000223348	-	AT2G26580	7e-80	YAB5	plant-specific transcription factor YABBY family protein	-	17.3276	1.44766
Acc29476	3.57929	1.95769e-05	0.000516053	-	AT2G24490	1.8e-89	RPA2	replicon protein A2	-	12.1705	1.01676
Acc22605	3.57778	0.00177426	0.0161687	-	AT4G32830	0	AUR1	ataurora1	-	3.09163	0.257723
Acc31554	3.57155	7.57164e-08	5.47199e-06	-	AT4G02100	0	0	Heat shock protein DnaJ with tetratricopeptide repeat-containing protein	-	5.32929	0.44945
Acc00680	3.56667	1.05002e-05	0.000314043	-	AT3G29765	1	0	General transcription factor 2-related zinc finger protein	-	10.0038	0.84309
Acc28996	3.56627	2.43949e-06	9.49155e-05	-	AT1G32540	1.6e-82	LOL1	lsd one like 1	-	11.7335	0.993723
Acc02784	3.56071	7.48266e-07	3.52932e-05	-	AT3G56360	1.8e-44	0	hypothetical protein	-	23.4062	1.99022
Acc09761	3.55579	3.84382e-05	0.000884256	-	AT4G21820	0	0	binding / calmodulin binding protein	-	1.83856	0.156109
Acc19794	3.55448	1.81164e-05	0.000487078	-	AT1G01430	2.9e-174	TBL25	TRICHOME BIREFRINGENCE-LIKE 25	-	1.33868	0.114722
Acc09967	3.55435	0.00148874	0.0142453	-	AT1G02630	0	0	Nucleoside transporter family protein	-	4.84377	0.410774
Acc22558	3.55392	0.0055303	0.0368293	-	AT4G32780	2.8e-100	0	phosphoinositide binding protein	-	1.74453	0.148804
Acc25898	3.54979	4.72171e-06	0.000163748	-	AT1G07720	0	KCS3	3-ketoacyl-CoA synthase 3	-	2.22969	0.190381
Acc07760	3.54962	0.00507829	0.0346539	-	AT3G52110	1.8e-73	0	interferon-activable protein	-	3.78305	0.321666
Acc16206	3.54468	0.000298182	0.00427779	-	AT3G12630	4.8e-42	SAP5	A20/AN1-like zinc finger family protein	-	5.23024	0.447854
Acc08518	3.54305	0.000323684	0.0045672	-	AT4G30825	2	0	Tetratricopeptide repeat (TPR)-like superfamily protein	-	17.2687	1.48374
Acc31982	3.54018	4.0827e-05	0.000929163	-	AT5G48740	0	0	Leucine-rich repeat protein kinase family protein	-	2.39387	0.206495
Acc32761	3.53965	7.15948e-05	0.00143755	-	AT1G67590	2.9e-125	0	Remorin family protein	-	15.4275	1.32426
Acc04445	3.53947	6.82471e-05	0.0013861	-	AT1G20930	0	CDKB2%3B2	cyclin-dependent kinase B2%3B2	-	43.168	3.70775
Acc29735	3.53815	8.4573e-05	0.00164315	-	AT2G47500	0	0	P-loop nucleoside triphosphate hydrolases superfamily protein with CH (Calponin Homology) domain-containing protein	-	2.50358	0.215201
Acc29734	3.53705	0.000533042	0.00664597	-	AT2G47500	0	0	P-loop nucleoside triphosphate hydrolases superfamily protein with CH (Calponin Homology) domain-containing protein	-	1.22271	0.105266
Acc20825	3.53574	1.57494e-05	0.000437454	-	AT1G65590	0	HEXO3	beta-hexosaminidase 3	-	4.23106	0.364269
Acc26092	3.53484	2.03109e-07	1.17724e-05	-	AT2G20610	0	SUR1	Tyrosine transaminase family protein	-	6.7385	0.581445
Acc01913	3.53291	3.86265e-05	0.000887226	-	AT2G38620	0	CDKB1%3B2	cyclin-dependent kinase B1%3B2	-	10.0928	0.870096
Acc10650	3.53229	0.000273963	0.00401286	-	AT2G45490	6.8e-174	AUR3	ataurora3	-	1.97714	0.170575
Acc13948	3.53076	4.75392e-07	2.43359e-05	-	AT3G58770	1.07e-14	0	hypothetical protein	-	2.90206	0.251032
Acc15356	3.52957	1.01641e-08	9.99044e-07	-	AT3G12750	8.1e-137	ZIP1	zinc transporter 1 precursor	-	30.4471	2.64038
Acc00920	3.52775	1.14138e-07	7.50859e-06	-	AT2G16720	7e-61	MYB7	myb domain protein 7	-	4.0813	0.354271
Acc21151	3.52686	0.0020196	0.0177172	-	AT1G50010	0	TUA2	tubulin alpha-2 chain	-	4.66907	0.403805
Acc32510	3.52459	0.00110717	0.0114254	-	AT1G69770	0	CMT3	chromomethylase 3	-	8.94983	0.776022
Acc12176	3.52412	4.52753e-08	3.68067e-06	-	AT1G22410	0	0	Class-II DAHP synthetase family protein	-	26.3838	2.29865
Acc22511	3.52312	3.28304e-06	0.000121287	-	AT1G15520	0	ABCG40	pleiotropic drug resistance 12	-	6.14826	0.534687
Acc30088	3.52254	4.84689e-07	2.47695e-05	-	AT3G44735	5.1e-19	PSK3	PHYTOSULFOKINE 3 PRECURSOR	-	16.0353	1.39519
Acc24057	3.5225	6.66232e-08	4.93472e-06	-	AT1G77110	0	PIN6	Auxin efflux carrier family protein	-	11.3031	0.983037
Acc24961	3.51823	0.00655542	0.0414889	-	AT4G25225	1	0	transmembrane protein	-	1.00606	0.087466
Acc05205	3.51822	0.000448595	0.00583294	-	AT3G51160	0	MUR1	NAD(P)-binding Rossmann-fold superfamily protein	-	2.71166	0.238035
Acc26451	3.51817	6.02454e-08	4.59858e-06	-	AT2G45300	0.0053	0	RNA 3'-terminal phosphate cyclase/enolpyruvate transferase, alpha/beta	-	10.4368	0.912344
Acc25155	3.51068	0.001121	0.0115282	-	AT2G34190	0	0	Xanthine/uracil permease family protein	-	6.64309	0.581346
Acc15776	3.50758	6.68613e-05	0.00136629	-	AT5G62350	7.8e-68	0	Plant invertase/pectin methylesterase inhibitor superfamily protein	-	56.2575	4.93989
Acc07927	3.50606	0.000117338	0.00212299	-	AT1G66230	4.4e-94	MYB20	myb domain protein 20	-	1.19217	0.105691
Acc30711	3.50249	0.000172478	0.0028484	-	AT1G50010	0	TUA2	tubulin alpha-2 chain	-	59.7542	5.26535
Acc30568	3.50216	9.01186e-05	0.00173516	-	AT3G27330	6.5e-74	0	zinc finger (C3HC4-type RING finger) family protein	-	4.35082	0.383206
Acc25300	3.50192	0.000107306	0.00198702	-	AT3G52870	1.02e-148	0	IQ calmodulin-binding motif family protein	-	2.06765	0.182677
Acc18966	3.49585	0.000207395	0.00326585	-	AT1G03780	0	TPX2	targeting protein for XKLP2	-	4.77582	0.422534
Acc29120	3.49007	4.81841e-11	9.32532e-09	-	AT5G25880	0	NADP-ME3	NADP-malic enzyme 3	-	14.6785	1.30931
Acc06416	3.48865	3.3502e-05	0.000795017	-	AT1G69160	5.9e-24	0	suppressor	-	2.20037	0.195973
Acc03111	3.48332	5.8843e-12	1.47098e-09	-	AT3G59690	6.05e-143	IQD13	IQ-domain 13	-	18.7846	1.67984
Acc23450	3.482	1.02692e-05	0.000309293	-	AT1G20930	0	CDKB2%3B2	cyclin-dependent kinase B2%3B2	-	23.9792	2.14358
Acc06017	3.48051	4.60149e-10	6.86744e-08	-	AT5G67210	1e-141	IRX15-L	IRREGULAR XYLEM protein (DUF579)	-	8.28697	0.74348
Acc08024	3.48021	1.31006e-12	3.96961e-10	-	AT2G03200	0	0	Eukaryotic aspartyl protease family protein	-	10.7303	0.964229
Acc22403	3.47837	0.000107611	0.00199144	-	AT2G29120	0	GLR2.7	glutamate receptor 2.7	-	1.03469	0.0933822
Acc21166	3.47764	0.000508965	0.00642049	-	AT4G17000	4e-87	0	neurofilament heavy protein	-	4.50076	0.402999
Acc30253	3.47695	0.000294527	0.00423655	-	AT5G59970	2.9e-67	0	Histone superfamily protein	-	38.9319	3.49021
Acc31668	3.47349	7.84016e-06	0.000247828	-	AT1G03010	0	0	Phototropic-responsive NPH3 family protein	-	3.96883	0.356903
Acc07922	3.47139	6.04002e-05	0.00126	-	AT5G37630	0	EMB2656	ARM repeat superfamily protein	-	2.69583	0.242582
Acc23290	3.46981	5.7974e-06	0.00019388	-	AT5G56580	0	MKK6	MAP kinase kinase 6	-	4.61886	0.416999
Acc00782	3.46973	0.000377527	0.00511751	-	AT5G56540	1.7e-15	AGP14	arabinogalactan protein 14	-	10.0022	0.903494
Acc17548	3.46935	0.000166317	0.00276726	-	AT2G44190	6.7e-63	EDE1	ENDOSPERM DEFECTIVE protein (DUF566)	-	2.00723	0.180477
Acc05609	3.46815	6.03817e-05	0.00126	-	AT3G27350	7.3e-33	0	transcriptional regulator ATRX-like protein	-	3.39699	0.306341
Acc19200	3.46802	0.0025252	0.0207822	-	AT3G14440	0	NCED3	nine-cis-epoxycarotenoid dioxygenase 3	-	1.08884	0.0987841
Acc03086	3.46733	9.02778e-06	0.000277401	-	AT2G38620	0	CDKB1%3B2	cyclin-dependent kinase B1%3B2	-	9.07868	0.819445
Acc06278	3.46563	0.0024757	0.0204872	-	AT1G27210	7.6e-173	0	ARM repeat superfamily protein	-	2.8193	0.254633
Acc15186	3.46289	8.02217e-08	5.75715e-06	-	AT4G02800	2.8e-108	0	GRIP/coiled-coil protein	-	11.2569	1.02193
Acc24962	3.46249	9.30789e-06	0.000284626	-	AT4G13710	0	0	Pectin lyase-like superfamily protein	-	7.17407	0.651018
Acc17364	3.46205	7.54299e-08	5.46557e-06	-	AT1G11125	2.8e-17	0	hypothetical protein	-	9.88352	0.8977
Acc10694	3.46191	0.000151598	0.0025635	-	AT5G26670	0	0	Pectinacetylesterase family protein	-	11.1167	1.00712
Acc10229	3.4602	0.000914108	0.00990301	-	AT5G65613	0.009	0	hypothetical protein	-	12.1115	1.09746
Acc27305	3.45447	8.34786e-08	5.92007e-06	-	AT3G05980	2.4e-52	0	hypothetical protein	-	7.9128	0.722334
Acc12699	3.4508	0.00218986	0.0187582	-	AT1G35180	7.1e-109	0	TRAM, LAG1 and CLN8 (TLC) lipid-sensing domain containing protein	-	1.23474	0.112609
Acc15100	3.44383	0.00149037	0.0142565	-	AT5G12930	9.3e-97	0	inactive rhomboid protein	-	4.73546	0.434173
Acc06347	3.44381	0.000135324	0.00235604	-	AT1G69530	1.9e-151	EXPA1	expansin A1	-	85.1245	7.81373
Acc09886	3.44297	1.32756e-13	4.91657e-11	-	AT2G19930	0	0	RNA-dependent RNA polymerase family protein		6.32227	0.580339
Acc08159	3.44261	0.000140204	0.00241854	-	AT1G23790	0	0	dicer-like protein (DUF936)		7.51109	0.689531
Acc19526	3.44119	5.12046e-07	2.59466e-05	-	AT3G51895	0	SULTR3%3B1	sulfate transporter 3%3B1		6.97895	0.640726
Acc08089	3.43958	0.000113518	0.0020701	-	AT3G18800	2e-84	0	transmembrane protein		3.90258	0.361574
Acc21904	3.43908	0.00301354	0.0236032	-	AT1G18650	4e-51	PDCB3	plasmodesmata callose-binding protein 3		12.6831	1.16614
Acc06001	3.42893	0.000136515	0.00237265	-	AT5G62220	1.5e-171	GT18	glycosyltransferase 18		1.53699	0.142753
Acc25140	3.42753	0.00140452	0.0136441	-	AT4G18501	0.055	0	hypothetical protein		1.51737	0.139791
Acc10239	3.42747	0.00120782	0.0122118	-	AT4G37850	8e-57	0	basic helix-loop-helix (bHLH) DNA-binding superfamily protein		3.42391	0.316954
Acc32294	3.42426	6.74841e-08	4.97393e-06	-	AT4G01470	1.3e-144	TIP1%3B3	tonoplast intrinsic protein 1%3B3		10.202	0.954306
Acc32381	3.42298	0.000293639	0.00422676	-	AT2G26760	9.8e-144	CYCB1%3B4	Cyclin B1%3B4		12.3823	1.15232
Acc16427	3.4218	5.81079e-05	0.00122067	-	AT4G11610	0	0	C2 calcium/lipid-binding plant phosphoribosyltransferase family protein		3.89389	0.36293
Acc26939	3.42142	0.0063114	0.0403946	-	AT4G12540	9.1e-86	0	hypothetical protein		2.30493	0.214068
Acc04680	3.42129	7.74747e-05	0.00153102	-	AT5G42630	8.2e-69	ATS	Homeodomain-like superfamily protein		1.99861	0.187786
Acc00044	3.41716	3.47213e-05	0.000818878	-	AT5G01580	1.5e-76	OSH1	gamma interferon responsive lysosomal thiol (GILT) reductase family protein		2.78669	0.261027
Acc11872	3.41692	4.22302e-05	0.000954652	-	AT1G47670	0	0	Transmembrane amino acid transporter family protein		1.52598	0.142573
Acc00707	3.41555	1.0733e-06	4.75583e-05	-	AT4G30610	0	BRS1	alpha/beta-Hydrolases superfamily protein		2.60389	0.243386
Acc23411	3.41493	1.72664e-05	0.000470017	-	AT5G20740	2.9e-56	0	Plant invertase/pectin methylesterase inhibitor superfamily protein		68.7082	6.43714
Acc07632	3.41472	1.74129e-07	1.04262e-05	-	AT3G61250	2.6e-125	MYB17	myb domain protein 17		13.5788	1.27225
Acc13505	3.41405	3.31226e-05	0.000788782	-	AT4G14750	3.4e-92	IQD19	IQ-domain 19		1.41983	0.133863
Acc07843	3.41336	0.00186484	0.0167389	-	AT3G05130	2.3e-76	0	paramyosin-like protein		2.17887	0.203832
Acc26189	3.41177	0.000167086	0.0027738	-	AT2G27130	1.9e-22	0	Bifunctional inhibitor/lipid-transfer protein/seed storage 2S albumin superfamily protein		2.17931	0.206461
Acc01565	3.4063	0.0030084	0.0235814	-	AT3G55990	0	ESK1	trichome birefringence-like protein (DUF828)		1.52101	0.144287
Acc28433	3.40511	2.65879e-06	0.000101517	-	AT1G23000	3.9e-45	0	Heavy metal transport/detoxification superfamily protein		12.1074	1.14195
Acc03637	3.40388	0.00384935	0.0283508	-	AT5G05240	6.05e-99	0	cation-transporting ATPase		2.85131	0.26867
Acc07430	3.4036	0.000179329	0.00292524	-	AT1G10200	2.7e-110	WLIM1	GATA type zinc finger transcription factor family protein		5.34053	0.503478
Acc15214	3.40105	3.22273e-05	0.000774023	-	AT4G03100	2.01e-120	0	Rho GTPase activating protein with PAK-box/P21-Rho-binding domain-containing protein		7.17825	0.678316
Acc33271	3.39782	0.000401908	0.00537993	-	AT3G20150	0	0	Kinesin motor family protein		5.8747	0.556634
Acc16982	3.39106	0.000280001	0.00407741	-	AT3G03680	0	0	C2 calcium/lipid-binding plant phosphoribosyltransferase family protein		1.90292	0.180847
Acc30987	3.39105	6.8089e-05	0.00138423	-	AT5G67260	1.3e-104	CYCD3%3B2	CYCLIN D3%3B2		4.81951	0.458749
Acc13856	3.39074	0.00025301	0.00379679	-	AT1G03780	0	TPX2	targeting protein for XKLP2		6.87848	0.65448
Acc27558	3.38507	7.19676e-07	3.41596e-05	-	AT3G54260	4.3e-176	TBL36	TRICHOME BIREFRINGENCE-LIKE 36		18.5712	1.77894
Acc25325	3.38411	5.24286e-05	0.00112099	-	AT2G35860	0	FLA16	FASCICLIN-like arabinogalactan protein 16 precursor		3.93562	0.377055
Acc00298	3.38277	8.77152e-06	0.000272954	-	AT1G30890	3.05e-162	0	Integral membrane HRF1 family protein		2.94719	0.282178
Acc18073	3.38068	3.55322e-05	0.00083208	-	AT4G24780	0	0	Pectin lyase-like superfamily protein		46.098	4.42301
Acc26537	3.37819	0.000203313	0.00322176	-	AT1G06660	6.5e-72	JASON	aspartyl/glutamyl-tRNA(Asn/Gln) amidotransferase subunit		3.38486	0.325023
Acc26793	3.37541	6.06669e-05	0.00126381	-	AT5G63180	0	0	Pectin lyase-like superfamily protein		5.24158	0.504998
Acc26620	3.37303	1.21733e-07	7.87012e-06	-	AT3G25670	4.5e-152	0	Leucine-rich repeat (LRR) family protein		7.81183	0.753845
Acc22756	3.37235	0.000842314	0.00930672	-	AT1G08560	7.4e-140	SYP111	syntaxin of plants 111		13.2424	1.27675
Acc26639	3.36751	0.0058072	0.0381944	-	AT5G60910	2.4e-94	AGL8	AGAMOUS-like 8		2.52238	0.242968
Acc31742	3.3662	0.000485227	0.0061782	-	AT3G54650	0	FBL17	RNI-like superfamily protein		9.09006	0.879833
Acc19439	3.36379	0.000178694	0.00292127	-	AT5G54670	0	ATK3	kinesin 3		8.41839	0.81643
Acc03037	3.36075	9.38735e-06	0.000286764	-	AT2G38370	1e-112	0	weak chloroplast movement under blue light protein (DUF827)		11.9593	1.16338
Acc03275	3.35998	0.00505901	0.0345634	-	AT5G24330	1.6e-179	ATXR6	TRITHORAX-RELATED PROTEIN 6		2.86137	0.277454
Acc14147	3.3588	2.88821e-05	0.000707175	-	AT1G69780	2.2e-110	ATHB13	Homeobox-leucine zipper protein family		20.3597	1.98265
Acc28511	3.35717	7.37474e-11	1.34077e-08	-	AT1G68530	0	KCS6	3-ketoacyl-CoA synthase 6		31.923	3.12267
Acc27883	3.355	0.000357419	0.00492323	-	AT5G58320	7.4e-71	NET4A	Kinase interacting (KIP1-like) family protein		5.08378	0.496056
Acc13048	3.35393	0.000843749	0.00931571	-	AT5G56590	0	0	O-Glycosyl hydrolases family 17 protein		7.04122	0.686927
Acc24237	3.35247	6.2259e-06	0.000204828	-	AT1G65900	1.9e-179	0	plant/protein		7.77119	0.760991
Acc07366	3.3514	1.41521e-05	0.000398624	-	AT3G19050	0	POK2	phragmoplast orienting kinesin 2		3.32453	0.325517
Acc21670	3.35062	0.000759719	0.00861628	-	AT5G54530	1.9e-60	0	serine protease, putative (Protein of unknown function, DUF538)		3.19648	0.312442
Acc01166	3.34926	0.000632941	0.00756152	-	AT1G66250	0	0	O-Glycosyl hydrolases family 17 protein		7.12598	0.697745
Acc23632	3.34831	0.000995468	0.0105969	-	AT5G42800	3.5e-144	DFR	dihydroflavonol 4-reductase		1.72884	0.169329
Acc00866	3.34779	0.00195732	0.0173201	-	AT2G07170	0	0	ARM repeat superfamily protein		4.00914	0.392923
Acc17279	3.34741	0.00173185	0.0158729	-	AT5G27670	6.6e-78	HTA7	histone H2A 7		51.0905	5.00998
Acc09067	3.34583	0.00355888	0.0267336	-	AT2G45470	1.3e-150	FLA8	FASCICLIN-like arabinogalactan protein 8		4.26463	0.418467
Acc19359	3.34054	0.000186718	0.00301949	-	AT3G20150	0	0	Kinesin motor family protein		5.01522	0.494199
Acc03625	3.33951	0.000457227	0.00591458	-	AT5G58320	6.2e-68	NET4A	Kinase interacting (KIP1-like) family protein		4.76465	0.469815
Acc00125	3.33896	0.000178492	0.00292111	-	AT4G31980	2.4e-38	0	PPPDE thiol peptidase family protein		3.49377	0.344654
Acc32898	3.33874	9.41678e-06	0.00028737	-	AT1G68810	1.8e-109	0	basic helix-loop-helix (bHLH) DNA-binding superfamily protein		2.78845	0.275591
Acc21917	3.3383	2.87066e-06	0.000108593	-	AT4G00050	3.4e-43	UNE10	basic helix-loop-helix (bHLH) DNA-binding superfamily protein		1.54015	0.15228
Acc32639	3.3366	0.00193148	0.0171625	-	AT2G42110	2.7e-25	0	hypothetical protein		2.81909	0.279258
Acc04315	3.3361	0.00312274	0.0242525	-	AT5G18930	1.04e-143	BUD2	Adenosylmethionine decarboxylase family protein		1.11104	0.109226
Acc05297	3.33594	9.50774e-05	0.00181015	-	AT5G37010	2e-81	0	rho GTPase-activating protein		5.87863	0.581464
Acc24306	3.33441	2.15732e-05	0.000558854	-	AT3G05910	0	0	Pectinacetylesterase family protein		5.71618	0.56678
Acc28109	3.33396	7.81752e-06	0.000247373	-	AT1G60940	0	SNRK2.10	SNF1-related protein kinase 2.10		6.75618	0.670092
Acc13955	3.33102	2.57966e-11	5.44961e-09	-	AT2G42840	2.4e-48	PDF1	protodermal factor 1		169.989	16.9106
Acc31791	3.32899	2.88939e-06	0.000109026	-	AT5G58900	7.7e-107	0	Homeodomain-like transcriptional regulator		7.42093	0.740087
Acc14745	3.32883	0.00689484	0.0429914	-	AT5G48460	0	0	Actin binding Calponin homology (CH) domain-containing protein		1.76469	0.176021
Acc24432	3.32167	0.00189029	0.0169067	-	AT3G51280	0	0	Tetratricopeptide repeat (TPR)-like superfamily protein		11.5048	1.1481
Acc31781	3.32137	0.000374453	0.00508734	-	AT2G29550	0	TUB7	tubulin beta-7 chain		23.1854	2.31588
Acc18163	3.32005	1.76504e-05	0.000478758	-	AT5G62890	0	0	Xanthine/uracil permease family protein		54.106	5.41437
Acc23052	3.31814	1.50468e-06	6.32176e-05	-	AT1G08810	2.5e-98	MYB60	myb domain protein 60		4.63255	0.464657
[truncated: 2,679 more rows]

## Sheet: S4
Table S4. The common set of differentially expressed genes in May and July between Acbft and control kiwifruit lines.
[truncated: 391 more rows]

[truncated: 1 more sheets: S5]
